# Supplementary material for: Exposure to air pollution increases susceptibility to ulcerative colitis through epigenetic alterations in CXCR2 and MHC class III region
Source: eBioMedicine. 2024 Nov 13;110:105443. doi: 10.1016/j.ebiom.2024.105443 (PMC11605448; doi:10.1016/j.ebiom.2024.105443)
Supplement: Supplementary files [file mmc2.xlsx]

## Sheet: Supplementary Table legends
Supplementary Tables
Table S1. The specific assessment and UK Biobank ID for each pollutant
Table S2. Predefined information on covariates
Table S3. CpG sites of blood DNA methylation in relation to PM2.5.
Table S4. CpG sites of blood DNA methylation in relation to NO2.
Table S5. Cis methylation quantitative trait loci (mQTL) of PM2.5 related CpG sites at P<1E-08 (GoDMC) used in UC analysis.
Table S6. Cis methylation quantitative trait loci (mQTL) of NO2 related CpG sites at P<1E-08 (GoDMC) used in UC analysis.
Table S7. Baseline characteristics by incident CD and UC
Table S8. Correlation matrix for airpollution variable and urbanization related variable
Table S9. Sensitivity analysis for associations of air pollutants with risk of incident UC
Table S10. Associations of cumulative exposure to air pollution and risk of incident IBD
Table S11. Associations of living area and TDI with the risk of incident IBD
Table S12. MR results of PM2.5 related DNA methylation and UC risk
Table S13. The results for MR-Egger method for assessing potential horizontal pleiotropy in the analysis of PM2.5 related DNA methylation and UC risk
Table S14. MR results of NO2 related DNA methylation and UC risk
Table S15. The results for MR-Egger method for assessing potential horizontal pleiotropy in the analysis of NO2 related DNA methylation and UC risk
Table S16. Ontology analysis on the methylation sites linked to air pollution
Table S17. Differentially methylated positions of UC (P<0.05)
Table S18. Colocalization analysis for UC

## Sheet: Table S1
Table S1. The specific assessment and UK Biobank ID for each pollutant
Exposure	Assessment	UKB ID	Method
Air pollutants
NOX	Single measurement in 2010	24004	Land Use Regression model from ESCAPE project
NO2	Mean value of NO2 measured in 3 years	24016, 24017, 24018	Land Use Regression model from EU-wide air pollution maps
PM10	Single measurement in 2007	24019	Land Use Regression model from EU-wide air pollution maps
PM 2.5	Single measurement in 2010	24006	Land Use Regression model from ESCAPE project
Cumulative exposure to air pollution	Air pollution (concentration) * outside time (hours)	1050, 1060
Combined air pollution exposure score	(βPM2.5 * PM2.5 + βPM10 * PM10 + βNO2 * NO2 + βNOx * NOx) * (4/sum of the β coefficients)

## Sheet: Table S2
Table S2. Predefined information on covariates
Covariates	UK Biobank
Age at recruitment	This is a derived variable based on date of birth and date of attending an initial assessment centre and refers to the age of the participant on the day they attended an Initial Assessment Centre, truncated to whole year.
	(variable handling: as continuous variable)
Sex	A mixture of the sex the National Health Service had recorded for the participant and self-reported sex
	(variable handling: categorical variable “Female”, “Male”)
Ethnicity	Self-reported: “What is your ethnic background”. We classified the variable handlings into: White (White) and Others (Mixed, Asian or Asian British, Black or Black British, Chinese, and other ethnic group)
Education	Self-reported: “Which of the following qualifications do you have” We classified the variable handlings into: College (College or University degree) and Below college (A levels/AS levels or equivalent, O levels/GCSEs or equivalent, CSEs or equivalent, NVQ or HND or HNC or equivalent, other professional qualifications eg: nursing, teaching, and none of the above)
Household income	Self-reported: “What is the average total income before tax received by your HOUSEHOLD?” We classified the variable handlings into: more than 31,000 Pounds and less than 31,000 Pounds
Townsend deprivation index (TDI)	The baseline TDI was calculated immediately before participants joined UK Biobank based on the preceding national census output areas. TDI was derived according to unemployment, non-car ownership, non-home ownership, and household crowding. Each participant was assigned a score corresponding to the output area in which their postcode was located. A higher score means more socioeconomic deprivatio…
Living area	Classified as urban and rural, and the classification is derived by combining each participants home postcode with data generated from the 2001 census from the Office of National Statistics, using the Geoconvert tool from Census Dissemination Unit.
Smoking status	Self-reported current/past smoking status of the participant. We classified the variable handlings into: Never smoked (Never) and Former or current smoker (Previous, current)
Alcohol consumption	Participants self-reported the number of alcohol units (10 ml of pure ethanol) consumed, in “units per week” (for frequent drinkers) or “units per month” (for less frequent drinkers), across several beverage categories (red wine, white wine/champagne, beer/cider, spirits, fortified wine, and “other”). To calculate alcohol consumption as per guidelines, multiply the volume by the alcohol content i…
	1 drink-equivalent described as containing 14g of pure alcohol.
	125ml wine=0.85 drink-equivalents,
	4% ABV pint beer = 1.28 drink-equivalents,
	25ml spirits=0.57 drink-equivalents,
	50ml fortified wine= 0.56 drink-equivalents,
	None to moderate level of alcohol consumption was defined as 0-14 g/d for women and 0-28 g/d for men according to US dietary guidelines, above which is defined as heavy level
	(variable handling: categorical variable “None to moderate”, “Heavy”)
Physical activity	Self-reported: UK Biobank physical activity questionnaire. We classified the variable handlings into Adequate (150 minutes moderate activity per week OR ≥ 75 minutes vigorous activity per week OR equivalent combination OR moderate physical activity at least 5 days a week or vigorous activity once a week) and Inadequate (below adequate level) recommended by the American Heart Association.
Body biomass index (BMI)	BMI value is constructed from height and weight measured during the initial assessment centre visit. Relevant variable was measured by trained staff.
	(variable handling: as continues variable)
Healthy diet	Self-reported UK Biobank food frequency questionnaire (FFQ). Lourida I et al (ref) developed the variable reflecting healthy diet according to this recommendation in the UK Biobank using FFQ. FFQ collected following items in either quantitatively or as frequency of intake (e.g., 2-4 times/week). For the variables recorded in the frequency, we assigned it with mean value get quantitative estimate …
	At least 4 of the following 7 food groups:
	1. Fruits: ≥ 3 servings/day (items in FFQ: dried fruit, fresh fruit)
	2. Vegetables: ≥ 3 servings/day (items in FFQ: cooked vegetable, raw or salad vegetable)
	3. Fish: ≥2 servings/week (items in FFQ: oily fish, non-oily fish)
	4. Processed meats: ≤ 1 serving/week (items in FFQ: processed meat)
	5. Unprocessed red meats: ≤ 1.5 servings/week (items in FFQ: unprocessed pork, beef, mutton)
	6. Whole grains: ≥ 3servings/day (items in FFQ: cereal intake, wholemeal or wholegrain bread)
	7. Refined grains: ≤1.5servings/day (items in FFQ: other bread intake)
	(Variable handling: as categorical variable, “Healthy”, “Unhealthy”)
Missing values of covariates were handled using single imputation.

## Sheet: Table S3
Table S3. CpG sites of blood DNA methylation in relation to PM2.5.
CpG	CHR	β (per 10 μg/m3)	P-value	FDR	Gene
cg00053086	1	0.00373	1.57e-05	0.022
cg00057791	1	0.00271	9.45e-05	0.038	VPS13D, SNORA59A, SNORA59B
cg00087511	1	0.00499	7.44e-05	0.036	SLC2A7
cg00279700	1	-0.00874	0.000113274	0.04
cg00329272	1	0.00528	9.18e-05	0.038	PRDM16
cg00967809	1	0.0049	0.000126678	0.042	NGF
cg00973823	1	0.00721	4.15e-05	0.03	BAI2
cg01046951	1	0.00572	9.05e-05	0.038	PRDM16
cg01065697	1	0.00625	7.61e-06	0.016	PRDM16
cg01079795	1	0.00551	5.3e-05	0.033
cg01101364	1	0.00348	9.1e-05	0.038
cg01178854	1	0.00553	3.66e-05	0.029
cg01440333	1	0.00702	3.26e-06	0.011	CHI3L2
cg01514015	1	0.00313	0.000166455	0.046	GPR137B
cg01519464	1	0.00786	2.02e-05	0.024	RCAN3
cg01828733	1	0.00468	0.000183951	0.048	NAV1
cg02298525	1	0.00817	5.2e-05	0.033
cg02361803	1	0.00399	0.000102495	0.039	PRKCZ
cg02787675	1	0.00651	8.29e-07	0.007
cg03058163	1	0.00741	0.000177048	0.047	SDF4
cg03326699	1	0.00485	0.000192983	0.048
cg03395993	1	0.00359	0.000160187	0.045	PRKCZ
cg03845435	1	-0.00643	8.63e-05	0.038	C1orf162
cg04079251	1	0.0038	3.52e-05	0.028	TMEM53
cg04108127	1	-0.00727	2.64e-05	0.026	AIDA, C1orf58
cg04212081	1	0.00405	8.44e-05	0.037
cg04486873	1	0.00627	2.38e-05	0.026	C1orf94
cg04619852	1	0.00473	5.09e-05	0.032	SKI
cg04871460	1	0.00598	0.00010878	0.04	PRKCZ
cg05348888	1	0.00463	9.84e-06	0.018	ACTRT2
cg05655247	1	0.0062	6.6e-05	0.034
cg05706898	1	0.00465	1.83e-05	0.024	TTLL10
cg05725004	1	-0.0081	1.07e-06	0.007
cg06361006	1	0.00269	0.000124557	0.042	MAP3K6
cg06437052	1	0.00551	0.000192333	0.048	SLC26A9
cg06640822	1	0.00654	2.44e-05	0.026	RUNX3
cg06806477	1	0.00332	1.52e-06	0.008	GLIS1
cg06816087	1	0.00346	0.000181563	0.047	CTNNBIP1
cg07168274	1	0.00479	0.000205468	0.049
cg07191152	1	0.00523	0.000163365	0.045
cg07318158	1	0.0057	6.27e-05	0.034	OTUD7B
cg07424785	1	0.00359	7.09e-05	0.035	PRDM16
cg07478791	1	0.00748	0.000139994	0.043	SERINC2
cg07725198	1	-0.01085	2.63e-05	0.026
cg07794409	1	-0.00672	2.78e-05	0.026
cg07826946	1	0.00525	2.81e-05	0.026
cg08130630	1	0.00319	0.000184813	0.048	MORN1
cg08165487	1	0.00476	0.000161738	0.045
cg08853487	1	0.00421	9.56e-05	0.038	CASQ1
cg08878713	1	0.00619	6.42e-07	0.007
cg09019648	1	0.00229	3.01e-05	0.027	MACF1
cg09166556	1	0.01224	0.000148692	0.044
cg09185179	1	-0.00168	4.37e-05	0.031	C1orf183, DDX20
cg09414863	1	0.00531	2.53e-06	0.01
cg09548495	1	0.00701	8.4e-05	0.037
cg09554701	1	-0.00951	8.9e-05	0.038	ACBD6
cg09828420	1	0.00243	0.000110852	0.04	PLEKHA6
cg09861476	1	0.00281	3.58e-05	0.028
cg09905199	1	-0.00265	0.000148216	0.044	CADM3
cg09976670	1	0.00486	2.51e-05	0.026	NPHP4
cg09988837	1	-0.00243	1.85e-05	0.024	CNIH3
cg10210094	1	0.00654	2.62e-06	0.01	TNNI1
cg10399789	1	0.01197	2.05e-05	0.024	GFI1
cg10435609	1	0.00395	0.00016146	0.045	MGC27382
cg10490668	1	0.00317	1.36e-06	0.008	AGRN
cg10594506	1	0.00283	3.91e-05	0.03	THBS3
cg10768996	1	0.00638	5.81e-06	0.014	TMCC2
cg10836509	1	0.00295	7.67e-06	0.016
cg10883612	1	0.00366	2.85e-05	0.026	WNT2B
cg10893043	1	-0.0022	5.94e-05	0.034
cg11251215	1	0.00339	7.87e-06	0.016	RNF220
cg11386376	1	-0.00606	2.52e-05	0.026	C1orf175
cg11526665	1	0.00534	0.000194045	0.048	CNIH3
cg12126344	1	0.00617	9.95e-05	0.038
cg12154153	1	0.01316	5.97e-06	0.014	SFT2D2
cg12433423	1	0.00449	0.000102344	0.039
cg12525949	1	-0.01222	1.86e-05	0.024	ANKRD45
cg12588301	1	0.00527	0.00013082	0.042	CRCT1
cg12640482	1	0.00954	4.45e-05	0.031	SNHG12, SNORD99
cg12695612	1	0.00345	0.000208626	0.05	MFAP2
cg13235717	1	0.00674	8.76e-06	0.017	SFN
cg13283942	1	0.00196	0.000122782	0.041	S100A13, C1orf77
cg13443661	1	0.00374	3.03e-05	0.027	AHDC1
cg13548810	1	0.00295	5.66e-05	0.034	DHCR24
cg13841804	1	0.00278	8.65e-05	0.038	ANP32E
cg13844287	1	0.00307	2.19e-05	0.026	PTAFR
cg13910527	1	0.00552	1.34e-06	0.008	CROCCL1
cg13946929	1	0.00504	6.01e-05	0.034	CDK18
cg14037769	1	0.00524	1.9e-05	0.024
cg14778267	1	0.00792	6.56e-06	0.015	FMN2
cg14975122	1	0.00652	7.14e-05	0.035	HDAC1
cg15088325	1	0.0035	7.71e-05	0.036	TNFRSF25, PLEKHG5
cg15207999	1	0.00439	2.31e-05	0.026	C1orf159
cg15616998	1	0.00681	3.04e-05	0.027	MFSD2A
cg15633699	1	0.0049	0.000203484	0.049	LOC441869
cg15644634	1	0.00475	6.28e-05	0.034
cg15831200	1	0.00404	0.000160445	0.045	KCNC4
cg15901950	1	0.00459	8.17e-05	0.037	CPSF3L
cg16115688	1	0.0059	3.39e-05	0.028
cg16174225	1	0.00463	5.1e-05	0.032	TAS1R3
cg16176837	1	0.00437	0.000142338	0.044
cg16286249	1	0.00288	8.09e-07	0.007	TRIM62
cg16308101	1	-0.00757	2.86e-08	0.002	SERBP1
cg16361915	1	0.00414	1.14e-05	0.019	KCNAB2
cg16365663	1	0.00473	0.000159115	0.045	RNF11
cg16549957	1	0.00682	0.000169623	0.046
cg16559275	1	0.00801	1.76e-06	0.008	ADAMTSL4
cg16856342	1	-0.00615	1.74e-07	0.003	SERBP1
cg17110920	1	0.00252	0.000167185	0.046	AHDC1
cg17156276	1	-0.00888	1.4e-05	0.021	KDM4A
cg17744604	1	0.0099	6.63e-06	0.015	IL10
cg17856083	1	0.00235	0.000163958	0.045	POU2F1
cg18028575	1	0.0028	0.000184748	0.048	ATP13A2
cg18163062	1	0.00402	0.000101584	0.039	ACAP3
cg18172358	1	0.0061	0.000118857	0.041	ST6GALNAC3
cg18681905	1	0.00292	9.94e-05	0.038	ATP13A2
cg18755829	1	0.00541	2.2e-07	0.003	POU3F1
cg18760055	1	0.00483	0.000128215	0.042	CASZ1
cg18821316	1	0.00784	2.35e-07	0.004	CRTC2
cg18934822	1	0.00317	7.58e-05	0.036	SKI
cg18939081	1	0.0048	1.08e-05	0.019	SERINC2
cg19234495	1	0.00698	0.000159698	0.045	C1orf210
cg19366591	1	0.00563	4.95e-06	0.013	GFI1
cg19870743	1	0.00344	8.15e-08	0.003	PRKCZ
cg19899385	1	0.00492	4.32e-05	0.031
cg19916794	1	0.00432	0.000186756	0.048	SLC25A34
cg20310385	1	0.00792	0.000110849	0.04
cg20452738	1	0.00415	5.31e-06	0.013	ITPKB
cg20611882	1	-0.00672	0.000120265	0.041	GPR177
cg20627546	1	0.00555	0.000153893	0.045	ATAD3A
cg20695760	1	0.00442	7.61e-05	0.036
cg20775370	1	0.00329	0.000110864	0.04	OBSCN
cg20806264	1	0.00357	1.32e-05	0.02
cg20816789	1	0.00605	3.25e-05	0.028	SLC9A1
cg20942219	1	0.00284	8.25e-05	0.037	KDM4A
cg20975074	1	0.00561	5.38e-05	0.033	PRKCZ
cg20985269	1	0.00526	8.31e-05	0.037	OR10Z1
cg21107944	1	0.00525	1.13e-06	0.008	PRDM16
cg21155367	1	-0.00236	9.54e-05	0.038
cg21396539	1	0.00443	0.000137711	0.043	SLC25A44
cg21821103	1	0.00338	8.92e-05	0.038	WDR8
cg21851672	1	-0.00534	0.000182729	0.048	NR5A2
cg21927975	1	0.00421	2.69e-05	0.026	GPR153
cg22128197	1	-0.00813	2.3e-05	0.026	UBE2Q1
cg22225577	1	0.01147	9.25e-05	0.038	SCNN1D
cg22226904	1	0.00747	2.94e-05	0.027
cg22402261	1	0.004	0.000127506	0.042	NCDN
cg22430700	1	0.0051	6.49e-05	0.034
cg22451632	1	0.00448	0.000109385	0.04
cg22626525	1	0.00313	0.000192331	0.048	TMCO4
cg22673688	1	0.00435	1.64e-05	0.023	SMYD3
cg23097499	1	0.00772	5.78e-07	0.007	TNFRSF1B
cg23266398	1	-0.01499	9.93e-05	0.038
cg23276912	1	0.00727	4.56e-08	0.002	C1orf212
cg23280013	1	0.00372	7.68e-05	0.036	KIAA1026
cg23657003	1	0.00439	0.000167614	0.046
cg23922819	1	0.00721	7.25e-05	0.036	FAM46B
cg23953592	1	0.00248	0.000146798	0.044
cg24305710	1	0.00267	5.72e-05	0.034	TMEM201
cg24335751	1	0.00352	0.000118656	0.041	PRDM16
cg24351427	1	0.00245	5.01e-05	0.032
cg24551579	1	-0.00534	0.000132699	0.042	CLSTN1
cg25008795	1	0.00234	0.000103441	0.039	PRDM16
cg25468907	1	0.00511	2.32e-05	0.026	TNNI1
cg25604316	1	0.00338	2.93e-05	0.027
cg25976434	1	0.00385	6.82e-05	0.035	PRKCZ
cg26000536	1	0.00489	0.00017048	0.046	PRDM16
cg26023051	1	0.00215	0.000111413	0.04	RNF220
cg26059919	1	0.00232	0.000151596	0.045	SPEN
cg26220203	1	0.00385	2.81e-05	0.026
cg26228591	1	0.0047	1.16e-05	0.019	PLEKHM2
cg26258588	1	0.00484	8.39e-05	0.037	PTCHD2
cg27179367	1	0.00393	0.000133189	0.042	PLXNA2
cg27224809	1	0.00801	6.69e-05	0.034	PGBD5
cg27230749	1	0.00257	5.23e-05	0.033	TMCO4
cg27298252	1	0.01987	6.17e-05	0.034	GRHL3
cg27582585	1	0.00751	4.52e-05	0.031	KLHDC9
cg27630771	1	0.00522	0.000179761	0.047	ADAMTSL4
cg00111466	2	0.00475	1.97e-05	0.024
cg00590500	2	0.00394	8.47e-05	0.037	DTYMK
cg00680277	2	0.00637	1.79e-05	0.023	TTC15
cg00774457	2	-0.00937	9.77e-05	0.038
cg00826615	2	0.00315	3.58e-05	0.028
cg00949249	2	0.00632	1.16e-05	0.019
cg00978848	2	0.00742	9.34e-06	0.017
cg01787445	2	0.00667	9.17e-05	0.038
cg02278659	2	0.00365	5.4e-05	0.033
cg02352181	2	0.00542	0.000191095	0.048	STAMBP
cg02489219	2	0.00634	0.000181931	0.047	C2orf66
cg02558267	2	0.0033	2.56e-05	0.026	HDAC4
cg02878739	2	0.00742	9.91e-07	0.007	AGAP1
cg02894966	2	0.00231	0.000165189	0.046	SDPR
cg03147598	2	0.00574	1.21e-05	0.02	IMP4
cg03205046	2	0.00315	0.000170165	0.046	MYT1L
cg03271080	2	0.00477	5.83e-06	0.014	POLR1A
cg03455255	2	0.00467	1.86e-08	0.001	TSPYL6, ACYP2
cg03758732	2	0.00495	2.64e-05	0.026	MYT1L
cg03766400	2	0.00417	0.000107621	0.039	DNMT3A
cg03960488	2	0.00395	0.000109429	0.04	KLHL29
cg04223863	2	0.00593	0.000100777	0.039	GLI2
cg04398322	2	0.0055	8.51e-05	0.037	SNED1
cg04414095	2	0.00378	2.47e-05	0.026	OBSL1
cg04447708	2	0.00466	2.72e-05	0.026	OBSL1
cg04511411	2	0.00567	2.99e-05	0.027
cg04787916	2	0.00702	6.28e-05	0.034
cg05223158	2	0.00453	0.000127333	0.042	COL6A3
cg05245726	2	0.00403	6.29e-05	0.034
cg05247767	2	0.00299	9.48e-05	0.038	AOX1
cg05624376	2	0.01008	7.56e-05	0.036	DHRS9
cg05696950	2	-0.00188	8.46e-05	0.037
cg05778739	2	0.00292	4.23e-05	0.03	LOC729234
cg06122697	2	0.00759	2.07e-06	0.009	CYP26B1
cg06542928	2	0.00657	0.000195866	0.049
cg06596991	2	-0.00333	0.000154466	0.045
cg06747919	2	0.00338	0.000184654	0.048	AGAP1
cg07144318	2	0.00452	8.35e-06	0.016
cg07321354	2	-0.00799	8.91e-05	0.038
cg07490699	2	0.00507	4.91e-06	0.013	KLHL29
cg08023416	2	-0.01099	9.97e-05	0.038	IL1RL2
cg08210297	2	0.00349	7.25e-05	0.036	ALPI
cg08485186	2	0.00433	0.000209468	0.05	PP14571, GPC1
cg08981537	2	0.00318	3.96e-05	0.03	SPTBN1
cg09042437	2	0.00392	5.56e-05	0.033	AGAP1
cg09044294	2	0.00793	8.5e-06	0.017	NRXN1
cg09591830	2	0.00521	6.01e-05	0.034
cg09991426	2	0.00411	0.000212321	0.05
cg10015830	2	0.00285	1.72e-05	0.023
cg10033761	2	-0.0074	1.05e-06	0.007	GALNT13
cg10039988	2	0.00448	0.000173772	0.046
cg10063845	2	0.00694	7.86e-06	0.016	CTNNA2
cg10071113	2	0.00257	5.15e-05	0.033	TSSC1
cg10187703	2	0.00351	0.000146843	0.044	C2orf51
cg10258063	2	0.00513	6.64e-05	0.034	RPL37A
cg10324116	2	0.00322	6.83e-05	0.035
cg10339067	2	0.0055	1.22e-05	0.02	RGPD1, RGPD2
cg10616515	2	0.0039	0.000180924	0.047	DNMT3A
cg10954469	2	-0.00988	0.000134514	0.042
cg11046593	2	0.01578	1.12e-08	0.001	MSGN1
cg11248896	2	-0.00532	0.000192488	0.048
cg11416620	2	0.00309	0.000169514	0.046	HS6ST1
cg11924452	2	0.00356	0.00015189	0.045
cg11985116	2	0.00564	3.81e-05	0.03
cg12007362	2	0.00453	3.01e-07	0.004	C2orf24
cg12045030	2	0.00605	0.000144848	0.044
cg12341429	2	0.00659	0.000110571	0.04
cg12343591	2	0.00628	0.00019388	0.048
cg12520549	2	-0.00454	0.000210759	0.05	TBR1
cg12565502	2	0.00291	0.000210124	0.05	SPHKAP
cg12834730	2	0.00597	6.71e-05	0.035	ATG16L1
cg12922032	2	0.00873	4.75e-05	0.032	BIRC6
cg13000039	2	0.00486	0.000157941	0.045	OBSL1
cg13048285	2	0.01642	1.64e-06	0.008
cg13055278	2	-0.00779	6.86e-05	0.035	ID2
cg13182541	2	0.00389	7.09e-07	0.007	FAHD2B
cg13261971	2	-0.00342	0.000133879	0.042
cg13392885	2	0.00561	0.000193829	0.048
cg13585492	2	0.00283	0.000170547	0.046
cg13611499	2	-0.00344	8.47e-05	0.037
cg13651908	2	0.00662	1.33e-05	0.02	CD28
cg13787029	2	0.00875	2.05e-05	0.024	KCNG3
cg13835894	2	0.00607	8.92e-05	0.038	PNKD, TMBIM1
cg13859511	2	0.00335	8.79e-05	0.038	WNT10A
cg14113353	2	0.00609	0.000205941	0.049
cg14236022	2	0.00495	2.83e-05	0.026
cg14411804	2	0.00469	5.6e-05	0.033	CCDC85A
cg14478422	2	0.00944	4.2e-05	0.03	NGEF
cg14813485	2	0.0053	4.19e-05	0.03
cg14957430	2	0.00969	9.08e-08	0.003
cg14984257	2	-0.01169	3.53e-05	0.028	ID2
cg15474859	2	-0.01011	4.57e-05	0.031	KLF7
cg16233311	2	-0.00587	1.67e-05	0.023	SP9
cg16964117	2	0.00259	5.42e-05	0.033	TMBIM1, PNKD
cg17037231	2	-0.00459	4.35e-05	0.031	ACCN4
cg17125688	2	-0.00426	0.000105358	0.039	RHOB
cg17130789	2	0.00522	4.9e-05	0.032	SLC11A1
cg17349654	2	-0.00813	7.71e-05	0.036
cg17516156	2	0.00544	0.000178949	0.047	INPP1
cg17731409	2	0.00258	4.14e-05	0.03	ASAP2
cg17787988	2	0.00342	1.3e-05	0.02	PSD4, LOC440839
cg20496134	2	0.00638	0.000153538	0.045	FAM128B
cg20570797	2	0.00259	0.000146431	0.044	PXDN
cg20801783	2	0.00324	0.000115975	0.041	D2HGDH
cg20990620	2	0.00672	0.000122788	0.041
cg21195176	2	0.00356	2.28e-05	0.026
cg21210220	2	0.00613	9.34e-05	0.038
cg21372107	2	0.00322	0.000190186	0.048
cg21585671	2	0.0037	4.02e-05	0.03
cg21646084	2	0.00399	0.000103894	0.039	FAM49A
cg21663667	2	0.0037	0.000120214	0.041	HDLBP
cg21905068	2	0.0084	1.59e-05	0.022
cg21911868	2	0.00318	6.03e-05	0.034	ESPNL
cg22013055	2	0.00641	0.000199013	0.049	LOC100134259
cg22101174	2	0.00416	0.000162624	0.045	HDAC4
cg22196977	2	0.00946	0.000127814	0.042	IWS1
cg22385702	2	0.00754	5e-05	0.032
cg22924840	2	0.00583	7.56e-05	0.036
cg22939866	2	0.00386	6.5e-05	0.034	FER1L5
cg23050873	2	0.00353	3.4e-05	0.028	ATG16L1, SCARNA5
cg23076987	2	0.00408	0.000172673	0.046	HDAC4
cg23337031	2	0.00324	2.81e-06	0.01	AGAP1
cg23427406	2	0.00478	0.00017703	0.047
cg23497644	2	-0.01358	0.000191111	0.048	SSB
cg23551605	2	0.00695	5.52e-05	0.033	AGAP1
cg23851515	2	0.00803	8.78e-05	0.038	NRXN1
cg23924222	2	0.00272	1.76e-05	0.023
cg24090192	2	-0.00869	0.000160687	0.045	KIF1A
cg24157652	2	-0.00196	0.000189241	0.048	ORC4L
cg24304789	2	0.0022	0.00018208	0.047	ZFP36L2
cg24409539	2	-0.0071	6.52e-05	0.034	PAX8, LOC440839
cg24588278	2	0.01304	1.33e-05	0.02	NOP58
cg24691835	2	0.00291	2.4e-05	0.026	ACTG2
cg24958325	2	0.00518	2.45e-05	0.026	ANKMY1, DUSP28
cg25300318	2	0.00975	9.39e-05	0.038
cg25705866	2	0.00642	4.95e-06	0.013
cg25819429	2	0.00222	4.39e-05	0.031	C2orf48
cg25841802	2	0.00219	0.000148202	0.044	TTC15
cg25939861	2	0.00791	3.18e-06	0.011	CD8A
cg25991761	2	-0.01036	6.37e-05	0.034
cg26236235	2	0.00629	7e-06	0.015	ODC1
cg26429381	2	0.00705	0.00017155	0.046
cg26492480	2	0.00481	0.000197094	0.049
cg26512226	2	0.0048	0.000145735	0.044	DES
cg26744308	2	0.00531	6.09e-06	0.014
cg26752663	2	0.0067	0.000124236	0.041	ADCY3
cg26784162	2	0.00313	0.000202367	0.049	ATG9A
cg26870961	2	0.00345	0.000111677	0.04	ITM2C
cg27051778	2	0.00222	2.18e-05	0.026	NPAS2
cg27159979	2	0.00757	6.92e-05	0.035	BCL11A
cg27468270	2	0.0034	0.000143431	0.044
cg27580905	2	0.00265	9.92e-05	0.038	SOS1
cg27614215	2	0.00326	5.43e-05	0.033
cg27618483	2	0.01109	8.03e-05	0.037
cg00477017	3	0.004	0.000161014	0.045	MFI2
cg00987743	3	0.00507	0.000148828	0.044
cg01012330	3	-0.00771	5.9e-05	0.034	C3orf59
cg01374266	3	0.00468	0.000102313	0.039	WNT7A
cg01458495	3	0.00626	0.000153669	0.045	ZNF589
cg01833222	3	0.00636	3.11e-05	0.027	LAMB2
cg02047221	3	0.00444	0.000171639	0.046	BSN
cg02217386	3	0.00556	9.14e-05	0.038	CAND2
cg02727530	3	0.00349	0.000110961	0.04	KIAA1257
cg03107436	3	0.00605	3.02e-05	0.027	ATP2B2
cg03296801	3	0.00385	8.79e-06	0.017	PDZRN3
cg03655706	3	0.00383	0.000118216	0.041	ZNF445
cg04078416	3	0.00161	8.59e-05	0.038	CCDC12
cg04423572	3	0.01284	7.26e-09	0.001	LOC100128640
cg04484520	3	0.00498	1.92e-05	0.024	CELSR3
cg05361415	3	0.00219	0.000167775	0.046	VGLL4
cg05549685	3	0.00529	1.51e-05	0.022	SHISA5
cg05553879	3	0.00243	0.000117324	0.041
cg05670596	3	-0.00597	0.000132054	0.042	CCRL2
cg06086785	3	0.00427	7.77e-05	0.036	DHX30
cg06270249	3	-0.0086	7.28e-05	0.036	ERC2
cg06288251	3	-0.00469	0.000187393	0.048	TMEM108
cg06479057	3	0.00282	0.000130887	0.042	CCDC80
cg07562926	3	0.0053	0.000128583	0.042	SLCO2A1
cg07598930	3	0.0073	0.00017206	0.046	ALAS1
cg07963181	3	-0.00707	0.000133792	0.042	HRH1
cg07997066	3	0.00396	0.000134661	0.042	MIR138-1
cg08263589	3	-0.00442	9.67e-05	0.038
cg09089421	3	0.00323	1.2e-05	0.02	RUVBL1
cg09246203	3	0.00623	0.000166405	0.046	TIGIT
cg09361614	3	0.0025	0.000186905	0.048	IQSEC1
cg09452751	3	-0.00285	0.000171626	0.046	SLC33A1
cg09538633	3	0.00435	6.09e-05	0.034
cg09821685	3	0.00369	5.71e-05	0.034	DPPA2
cg10144104	3	0.00375	0.000144765	0.044	CACNA2D2
cg10602180	3	0.00313	0.000198214	0.049	CLDN18
cg12024811	3	0.00748	1.03e-05	0.018	KALRN
cg12179658	3	0.00588	9.64e-05	0.038	HRH1
cg12190305	3	0.00282	0.000147218	0.044	RUVBL1
cg12226735	3	0.00771	5.58e-05	0.033	DCBLD2
cg12632315	3	0.00422	0.000121855	0.041
cg13284864	3	0.00515	0.000196195	0.049
cg13334788	3	0.0036	0.000120148	0.041
cg13537146	3	0.00518	0.000172584	0.046
cg13741103	3	-0.00855	0.000113663	0.04	MAP4
cg13748287	3	0.00659	0.000201523	0.049	EPHB3
cg14041561	3	0.00412	0.000150576	0.045	VILL
cg14141843	3	0.00487	4.14e-05	0.03	DVL3
cg14163776	3	-0.00829	5.16e-07	0.006	ACAP2
cg14497255	3	-0.00776	0.00011405	0.04	SLC9A9
cg14579314	3	0.00282	6.57e-05	0.034
cg14688451	3	0.00785	0.000114284	0.04	KALRN
cg14778576	3	0.00232	0.000131281	0.042	PPM1L
cg15100992	3	0.00245	0.000129824	0.042	SLC41A3
cg15605530	3	0.00378	3.55e-06	0.012	PLCL2
cg15622805	3	0.00657	3.79e-05	0.029
cg15932961	3	0.00347	0.000208782	0.05
cg15975443	3	0.00615	7.3e-05	0.036	C3orf59
cg16154073	3	0.00735	3.52e-05	0.028	CMTM7
cg16171849	3	0.00518	4.43e-05	0.031	RBP1
cg16560256	3	0.00445	0.00016612	0.046	PXK
cg16795280	3	0.00719	1.26e-05	0.02
cg17452316	3	0.0034	0.000127411	0.042	STAB1
cg17886536	3	0.00652	2.3e-05	0.026	OXNAD1
cg17998076	3	0.00357	8.03e-05	0.037
cg18482576	3	0.00532	0.000211951	0.05	PODXL2
cg18531720	3	-0.01454	8.07e-07	0.007	ATG7
cg18858064	3	0.00902	0.000120415	0.041	MAGI1
cg18995097	3	0.00401	0.000103889	0.039
cg19148404	3	0.00221	6.45e-05	0.034	SLC6A6
cg19879491	3	0.00599	7.99e-05	0.037	CCDC13
cg19918027	3	0.00564	2.77e-06	0.01	KALRN
cg20685600	3	0.0042	7.66e-06	0.016	GLB1
cg20766467	3	-0.00294	0.000195754	0.049	CHRD
cg20957164	3	0.00529	1.62e-05	0.022	IQSEC1
cg21068907	3	0.00609	0.000137741	0.043	FGD5
cg21111523	3	0.00419	2.14e-05	0.025
cg21368729	3	0.00345	0.000127928	0.042	RRP9
cg21770060	3	0.00809	3.14e-05	0.027	SCHIP1
cg22229016	3	0.00602	1.87e-05	0.024	SEMA3B
cg22533419	3	0.00348	0.000115013	0.04	ZNF589
cg23052855	3	0.01206	5.85e-05	0.034	ZDHHC19
cg23479065	3	0.00661	2.83e-05	0.026	LRRN1
cg23670794	3	0.00754	1.24e-06	0.008	ZBED2, CD96
cg24303306	3	0.00413	7.01e-05	0.035	CHST13
cg24315257	3	-0.01547	3.45e-05	0.028
cg24377070	3	0.00336	0.00015857	0.045	DNAJB8
cg24643062	3	-0.0084	9.65e-05	0.038	VWA5B2
cg24679124	3	0.00627	0.000194308	0.048	BSN
cg25008571	3	0.00518	9.81e-05	0.038	PTPRG
cg25188828	3	0.00373	0.000211782	0.05	NISCH
cg25453841	3	0.00598	0.000154279	0.045
cg26386826	3	0.00697	4.53e-05	0.031	FAM107A
cg26869578	3	-0.00465	2.98e-05	0.027	SOX14
cg27230510	3	0.00394	6.36e-05	0.034	CACNA2D2
cg27235955	3	0.00672	7.22e-06	0.015	MME
cg27565382	3	0.00452	0.000132745	0.042	SFMBT1
cg00070460	4	0.00481	9.62e-05	0.038	CTBP1
cg01471384	4	-0.00237	0.000117431	0.041	DKK2
cg01590753	4	-0.00557	0.000204544	0.049	VEGFC
cg01826897	4	0.00285	0.000137227	0.043	SNX25
cg01968759	4	-0.00474	0.00020036	0.049	OTUD4
cg02500960	4	0.0052	0.00012942	0.042	ABLIM2
cg02521102	4	-0.00588	3.93e-06	0.012	GLRA3
cg03064914	4	0.00615	5.82e-05	0.034
cg03093825	4	0.0057	0.000135442	0.043	USO1
cg03500398	4	0.00466	3.69e-06	0.012	COL25A1
cg04495313	4	0.00527	4.36e-05	0.031
cg04828587	4	-0.00756	0.000187079	0.048
cg04945735	4	-0.00485	0.000175768	0.047	PDLIM3
cg05854261	4	0.00415	7.63e-05	0.036
cg06057952	4	-0.0017	0.000158662	0.045	PET112L
cg06908241	4	0.00593	1.56e-05	0.022
cg07657463	4	0.00281	8.24e-05	0.037	NSUN7
cg08276984	4	0.00388	8.91e-06	0.017	CDKN2AIP
cg09374173	4	0.00743	3.53e-06	0.012
cg10164264	4	0.00501	8.77e-05	0.038	KIAA1530
cg10509254	4	-0.00657	8.7e-05	0.038	NBLA00301, HAND2
cg10923036	4	0.00652	0.000205897	0.049	IGFBP7
cg14296331	4	0.00384	9.2e-05	0.038	WHSC1
cg14919643	4	0.00393	0.000211888	0.05	KIAA1530
cg14990681	4	-0.01175	0.000166728	0.046
cg16147221	4	-0.00294	0.000201248	0.049	SLC2A9
cg17368632	4	-0.00654	7.89e-05	0.037
cg17586368	4	-0.0096	0.000104346	0.039
cg17874485	4	0.00945	2.77e-05	0.026
cg17903782	4	0.00775	5.42e-05	0.033	C4orf22
cg18197092	4	0.00519	0.000107092	0.039
cg18274320	4	0.00362	6.42e-05	0.034	ZFYVE28
cg19633353	4	0.00339	7.31e-05	0.036	LRPAP1
cg21329975	4	-0.00551	6.06e-05	0.034	CC2D2A
cg21746884	4	0.00294	0.000164873	0.045
cg21790314	4	0.00536	0.000113992	0.04	DGKQ
cg22949170	4	0.00167	0.000159968	0.045	UBE2K
cg23464319	4	0.00235	4.26e-05	0.031	PCGF3
cg23620889	4	0.00298	0.000112212	0.04	DGKQ
cg24284882	4	0.00809	4.03e-07	0.005	KIAA0922
cg24782087	4	0.0021	1.19e-05	0.02	2015-09-11
cg24920271	4	0.00253	7.82e-05	0.037
cg25107528	4	0.00626	4.99e-06	0.013	CPZ
cg25117091	4	0.00675	7.54e-05	0.036	RBM47
cg25206536	4	0.00273	0.000208444	0.05	MIR572
cg25570522	4	0.00974	1.77e-07	0.003	KIAA0922
cg26656258	4	-0.00823	2.32e-05	0.026
cg26958924	4	0.00367	2.27e-05	0.026	WFS1
cg27509213	4	0.00637	2.79e-05	0.026
cg00557236	5	0.00485	5.16e-06	0.013	SEMA6A
cg01050965	5	0.00588	3.11e-06	0.011	AGXT2L2
cg01410292	5	0.00378	7.12e-06	0.015	IL17B
cg01791000	5	0.00529	0.000100067	0.038	ADAMTS2
cg01860693	5	0.00255	1.18e-05	0.02	C5orf32
cg02304580	5	0.00512	3.63e-05	0.029
cg04175399	5	0.00333	3.61e-05	0.029	RASGRF2
cg05247112	5	0.00559	5.56e-06	0.014
cg05569742	5	-0.00408	0.000181957	0.047	PRDM6
cg05687498	5	0.0053	7.33e-05	0.036
cg05990988	5	0.00623	0.0001096	0.04
cg06758827	5	0.00578	0.000151261	0.045	TRIO
cg06795635	5	0.00345	1.95e-05	0.024	PARP8
cg06812019	5	0.00517	1.12e-06	0.008
cg06973176	5	0.00489	1.39e-05	0.021	SLC12A7
cg06999346	5	0.00489	0.000164384	0.045
cg07084163	5	-0.00875	3.57e-05	0.028	UGT3A2
cg07262320	5	0.00297	0.000177308	0.047	CEP72
cg07289335	5	0.00348	0.000191904	0.048
cg07644368	5	-0.01217	7.21e-06	0.015	CDO1
cg08027433	5	0.00491	1.99e-05	0.024
cg08293408	5	0.00442	8.53e-05	0.037	SLC12A7
cg08411833	5	0.00363	0.000107525	0.039
cg08666956	5	-0.01343	3.21e-05	0.028
cg09496599	5	0.00245	0.000112532	0.04	RASGRF2
cg09714615	5	0.00323	1.9e-05	0.024	HTR4
cg10984165	5	0.00571	7.8e-05	0.037
cg11274816	5	0.00493	5.28e-05	0.033	GRK6
cg11359771	5	0.0054	5.51e-05	0.033	P4HA2
cg12389685	5	0.00354	9.97e-05	0.038
cg12507879	5	0.00299	0.000196491	0.049	SLC9A3
cg12984014	5	0.00204	9.79e-05	0.038	GFPT2
cg13676583	5	0.00644	8.75e-05	0.038	DDX41, DOK3
cg14779106	5	-0.00593	0.000151066	0.045	CDKN2AIPNL
cg15112442	5	0.00461	0.000194238	0.048
cg15473084	5	-0.00464	0.000159315	0.045
cg15633893	5	0.01587	9.07e-06	0.017
cg15927295	5	0.00243	0.000192717	0.048	TERT
cg15996282	5	0.00248	3.05e-05	0.027	LMBRD2, SKP2
cg16002929	5	0.00659	6.33e-05	0.034	SEMA5A
cg16426715	5	0.00708	3.7e-06	0.012	GRK6
cg16570314	5	0.00533	0.000142052	0.043
cg16572224	5	0.00986	0.000161501	0.045	SH3PXD2B
cg16600634	5	-0.00365	9.65e-05	0.038	FLJ42709
cg16604066	5	0.00265	7.52e-05	0.036	ADAMTS2
cg16666329	5	-0.00588	9.29e-05	0.038	OTP
cg17229371	5	0.00518	0.000196068	0.049	LPCAT1
cg17680767	5	0.01014	3.81e-05	0.03
cg17752270	5	-0.00184	0.000145158	0.044	LCP2
cg17924225	5	0.00724	1.01e-05	0.018
cg18116174	5	0.00253	0.000155092	0.045	ARHGAP26
cg20653695	5	0.00614	4.08e-06	0.012	PLEKHG4B
cg20655458	5	0.00542	9.18e-05	0.038
cg21050416	5	0.00648	8.09e-05	0.037
cg21583694	5	0.00318	0.000110591	0.04	TGFBI
cg22020813	5	0.00454	0.000139766	0.043	COL23A1
cg22043118	5	0.00874	4.13e-05	0.03	TMED7-TICAM2, TICAM2
cg22203607	5	0.00716	8.04e-05	0.037
cg22685009	5	0.00433	2.76e-05	0.026	MRPS27
cg23994191	5	-0.00866	8.2e-05	0.037	HK3
cg24780284	5	0.00637	5.15e-05	0.033
cg24795093	5	0.00428	0.000196381	0.049	TBC1D9B
cg24808105	5	0.00969	9.5e-05	0.038
cg25347127	5	0.00291	0.000155831	0.045
cg25388971	5	0.00369	9.69e-05	0.038	SLC12A7
cg25443836	5	0.00456	1.03e-05	0.018	WNT8A
cg25916993	5	-0.00467	0.000196678	0.049
cg26074851	5	0.00663	0.000112994	0.04	SKP1
cg26078137	5	0.00761	8.2e-05	0.037	LOC728411
cg26221342	5	0.00298	5.18e-05	0.033	TERT
cg26326382	5	0.00614	6.03e-05	0.034	PCDH24
cg26404463	5	0.00559	0.000144713	0.044
cg26488999	5	0.0044	3.69e-05	0.029	PCDH1
cg26881360	5	0.00259	0.000207851	0.05	MCC
cg26922546	5	-0.01072	8.57e-05	0.037
cg27581816	5	0.00544	0.000202794	0.049	YTHDC2
cg00244352	6	0.00259	9.18e-06	0.017	JARID2
cg00364051	6	0.00655	5.87e-06	0.014	ITPR3
cg00412749	6	-0.00335	9.68e-05	0.038
cg00505762	6	0.00331	6.12e-05	0.034	COL11A2
cg00682802	6	0.00227	2.52e-05	0.026	MDC1
cg00702872	6	0.0058	0.000108603	0.04
cg00904122	6	0.00425	1.49e-05	0.022	RSPH9
cg01163931	6	0.00488	0.000118518	0.041	UST
cg01172073	6	0.00577	2.86e-05	0.026	LOC100132354
cg01452581	6	0.00395	0.000122125	0.041	TRIM15
cg02525705	6	0.00899	5.2e-05	0.033	RNF5P1, RNF5, AGPAT1
cg02647297	6	0.00244	0.000157872	0.045
cg02843277	6	0.00363	2.71e-05	0.026	TIAM2
cg03016906	6	-0.00654	4.97e-05	0.032
cg03049125	6	0.00782	2.44e-06	0.01
cg03142905	6	0.00303	6.41e-05	0.034	LRRC1
cg03810301	6	0.00304	0.000148003	0.044	GABBR1
cg03822479	6	0.00512	1.36e-05	0.021	TNXB
cg04103326	6	0.00451	4.98e-05	0.032	PACSIN1
cg04611912	6	0.00267	0.00014051	0.043	DTNBP1
cg04637007	6	0.00296	2.92e-05	0.027	EHMT2
cg04859726	6	-0.00721	3.52e-05	0.028	SIM1
cg04870110	6	-0.01422	2.67e-06	0.01
cg04899492	6	-0.00409	0.0001451	0.044	NRSN1
cg05173611	6	0.00346	0.000116801	0.041	C4A, C4B
cg05227556	6	0.00554	1.26e-05	0.02	TNXB
cg05787951	6	0.0056	3.14e-05	0.027
cg05897803	6	0.00258	5.53e-05	0.033	KCNK16
cg06151074	6	-0.00571	0.000195464	0.049	BAT5
cg06288253	6	0.006	0.000210989	0.05	SLC22A23
cg06526189	6	-0.00165	0.000178307	0.047	MAD2L1BP
cg06598631	6	-0.00172	0.000104141	0.039	RARS2, ORC3L
cg06805615	6	0.00663	6.03e-05	0.034	MUC21
cg07487751	6	0.00358	4.59e-05	0.031	ZDHHC14
cg08013114	6	0.00475	0.000141352	0.043
cg08255724	6	0.00535	0.00020083	0.049	C6orf227
cg08604085	6	-0.00717	4.16e-05	0.03
cg08753391	6	0.00751	5.24e-05	0.033	TNXB
cg08952475	6	0.00533	6.22e-07	0.007	ATF6B
cg09761550	6	0.00364	1.31e-06	0.008	GTF2H4
cg09802546	6	0.00426	0.00012475	0.042	LY6G5C
cg09804858	6	0.00586	0.000108105	0.039	TRERF1
cg10012878	6	0.00298	0.000208433	0.05	NEU1
cg10172319	6	-0.00815	2.63e-05	0.026	ZNF451
cg10308611	6	0.0024	0.000154601	0.045
cg10463626	6	0.00523	8.97e-05	0.038	TNXB
cg10673265	6	0.00334	0.0001674	0.046	SLC39A7
cg10914115	6	-0.00765	3.51e-05	0.028	CLIC1
cg10995925	6	0.0077	6.23e-05	0.034	LTA
cg11229160	6	0.0031	0.00014843	0.044	FARS2
cg11320544	6	-0.00653	0.000185147	0.048	PRR3, GNL1
cg11553755	6	0.00302	0.000140408	0.043	TJAP1
cg11806084	6	-0.00983	4.78e-05	0.032	SLC22A7
cg11903854	6	0.00313	1.77e-05	0.023	SLC22A23
cg12035402	6	0.00601	0.000100956	0.039
cg12228717	6	0.00413	5.24e-06	0.013
cg12691866	6	-0.00563	2.99e-05	0.027	TTBK1
cg12915947	6	0.00365	0.000142072	0.043	TUBB
cg13214149	6	0.0029	0.000199431	0.049	C6orf27
cg13386903	6	0.00336	0.000164899	0.045	RPS6KA2
cg14081861	6	0.00573	3.71e-05	0.029	MTHFD1L
cg14155184	6	0.0078	3.91e-06	0.012	TMEM63B
cg14226867	6	0.00457	1.08e-05	0.019	EGFL8, PPT2
cg14425114	6	0.00564	7.25e-05	0.036
cg14752990	6	-0.0079	1.67e-06	0.008	HIST1H2AJ, HIST1H2BM
cg14762454	6	0.00419	1.73e-05	0.023	C6orf168
cg15153228	6	0.00371	8.29e-05	0.037	C6orf227
cg15984460	6	0.00226	0.000178824	0.047
cg16364191	6	0.00425	1.62e-05	0.022	NHSL1
cg16689962	6	-0.00222	9.12e-05	0.038	AGPAT1
cg16929012	6	0.00414	2.2e-05	0.026	BPHL
cg17055833	6	0.0072	6.13e-05	0.034	MTCH1
cg17264670	6	-0.0074	7.23e-05	0.036	RGS17
cg17415033	6	-0.00656	0.000195577	0.049
cg17569438	6	0.00496	0.000176398	0.047
cg17808866	6	0.00518	0.000210006	0.05	EXOC2
cg18018027	6	-0.0047	0.000107384	0.039
cg18401376	6	0.00652	0.000119489	0.041
cg18652076	6	0.01046	0.000158049	0.045
cg18804722	6	0.00896	1.02e-05	0.018
cg19014295	6	0.00379	0.000137236	0.043	VARS2
cg19606484	6	0.00387	3.88e-05	0.03	TRIM15
cg20498033	6	0.00366	3.01e-05	0.027	SLC44A4
cg20642417	6	0.00521	3.4e-05	0.028	GABBR1
cg20675150	6	-0.00823	0.000183596	0.048	TRIM27
cg21786114	6	0.01616	4.64e-05	0.031	EHMT2
cg22147917	6	0.0048	1.43e-07	0.003	ITPR3
cg22184996	6	0.00456	3.72e-06	0.012	LHFPL5
cg22696073	6	0.00728	6.52e-05	0.034	BRD2
cg22748722	6	0.00542	9.85e-05	0.038	COL11A2
cg23068345	6	0.00447	0.000156425	0.045	PPP1R10
cg23160829	6	0.00342	1.79e-05	0.023
cg23222745	6	-0.00377	4.64e-06	0.013	HIST1H4J
cg23317857	6	0.00711	2.82e-05	0.026	TFEB
cg23567726	6	0.00364	2.42e-06	0.01	JARID2
cg23636802	6	0.00762	9.4e-05	0.038	TNXB
cg23678165	6	0.00487	0.000138693	0.043	TFEB, PGC
cg23796329	6	0.00348	9.98e-05	0.038	BEND3
cg23801012	6	-0.00463	0.000112258	0.04	TUBB2B
cg24102242	6	0.00687	9.25e-07	0.007	SLC22A23
cg24143221	6	0.00733	0.000182319	0.047	HSPA1L
cg24372586	6	0.00325	1.05e-05	0.018	GNL1
cg24641186	6	-0.00754	0.000186228	0.048	TFAP2B
cg24826784	6	0.00467	0.000139526	0.043
cg24876969	6	0.00261	8.4e-05	0.037	ZNF311
cg25145023	6	0.00373	1.26e-05	0.02	PPARD
cg25367940	6	0.00356	8.61e-05	0.038	TRIM26
cg25380151	6	0.00368	1.14e-05	0.019	ALDH8A1
cg25472257	6	0.00422	8.48e-06	0.017	RXRB
cg25746489	6	0.00449	6.94e-05	0.035	TRIM26
cg25863503	6	-0.00337	5.65e-05	0.034	HIST1H4K
cg26330809	6	0.00613	4.54e-05	0.031
cg26545913	6	0.00616	4.23e-05	0.03
cg27092297	6	0.0035	0.00017636	0.047	CCHCR1
cg27312458	6	0.00657	2.34e-05	0.026
cg27423027	6	0.0054	0.000100137	0.038	LOC285733
cg27490128	6	0.00495	0.000212365	0.05	NCR3
cg00461149	7	-0.01101	0.000127768	0.042	PTPRN2
cg00643862	7	0.00477	0.000172393	0.046	GBX1
cg00665832	7	-0.00595	0.000207315	0.05	TOMM7
cg00670111	7	-0.00385	8.33e-05	0.037
cg01338378	7	-0.00453	0.000197523	0.049	PRKRIP1
cg02369024	7	0.00593	1.97e-05	0.024
cg02435538	7	0.00694	0.000155462	0.045	RHBDD2
cg02471897	7	0.00593	0.000132374	0.042
cg02503815	7	-0.00522	0.000203398	0.049	DPY19L2P2
cg02568153	7	0.0069	0.000197589	0.049	MAD1L1
cg02843503	7	0.00941	3.5e-06	0.012	C7orf28B
cg02897457	7	0.0028	1.56e-05	0.022	TBRG4, SNORA5A
cg03358113	7	0.00471	0.000205042	0.049	MAD1L1
cg03994184	7	0.00507	0.000203163	0.049
cg04018023	7	0.00412	0.000116259	0.041
cg04179654	7	0.00187	8e-05	0.037	PRKAR1B
cg04915064	7	0.00301	7.68e-05	0.036
cg05879075	7	0.00525	0.000110753	0.04	ZP3, SRCRB4D
cg06765022	7	0.00466	1.06e-05	0.019	PMS2L11
cg06857316	7	0.00295	0.000102901	0.039	TECPR1
cg07096883	7	0.00234	0.000171632	0.046	ACTR3C
cg07134031	7	0.00342	0.000145576	0.044
cg07213487	7	0.00501	9.53e-05	0.038	TRRAP
cg07718324	7	0.00776	0.000153028	0.045	SLC35B4
cg07803377	7	0.00551	6.87e-05	0.035
cg08751971	7	0.00422	7.99e-05	0.037	IRF5
cg09042009	7	0.0038	0.000202299	0.049	PTPRN2
cg09284719	7	-0.00862	0.000111928	0.04	LAMB1
cg09346547	7	0.00448	4.67e-05	0.031	HIP1
cg09388414	7	0.00668	9.99e-05	0.038	MIR96
cg09490124	7	0.00633	0.000102119	0.039	PUS7
cg09512004	7	0.00523	0.000128051	0.042	LOC154822
cg09754845	7	-0.00609	6.28e-05	0.034
cg09838336	7	0.00293	0.0001854	0.048	C7orf44
cg10007182	7	0.00492	3.46e-05	0.028	FOXK1
cg10154880	7	0.00675	4.62e-05	0.031	TRRAP
cg10720966	7	0.00307	4.92e-05	0.032	CUX1
cg11496291	7	0.00248	0.000171089	0.046	MAD1L1
cg11693986	7	0.00357	7.9e-05	0.037
cg11694513	7	0.00504	1.06e-07	0.003	SND1, MIR593
cg12593515	7	0.00961	0.000137305	0.043	RAPGEF5
cg12677853	7	0.00343	2.05e-05	0.024	MAD1L1
cg12904298	7	0.00359	0.000195897	0.049	TTYH3
cg12981876	7	0.00392	6.42e-05	0.034	GIGYF1
cg13409070	7	0.00484	4.2e-05	0.03	PTPRN2
cg13422359	7	0.00457	0.000127172	0.042	YWHAG
cg13700912	7	0.00596	1.91e-07	0.003	MAD1L1
cg13796158	7	0.00364	8.76e-05	0.038	TNRC18
cg13832457	7	0.00567	2.3e-05	0.026	PRKAR1B
cg13878520	7	0.00521	6.54e-05	0.034	NPTX2
cg14107644	7	0.0046	6.98e-05	0.035	TMEM229A
cg14397500	7	0.00269	0.000128376	0.042	MAD1L1
cg14846372	7	0.01257	6.6e-05	0.034
cg15638239	7	0.00526	0.000142714	0.044	CARD11
cg15899297	7	0.0025	0.000180097	0.047	PRKAR1B
cg15977893	7	0.0046	8.82e-07	0.007	PRKAG2
cg16182302	7	0.00456	6.59e-06	0.015	VOPP1
cg16285946	7	0.00282	9.42e-05	0.038	UNC84A
cg16486501	7	0.00487	6.59e-05	0.034	PTPRN2
cg16690859	7	0.00684	9.88e-05	0.038	PLXNA4
cg16811875	7	0.00316	3.23e-05	0.028	PLXNA4
cg17063731	7	-0.00833	0.000173077	0.046
cg17102984	7	0.00356	0.000101109	0.039	STK31
cg17162319	7	-0.00986	0.000158757	0.045
cg17304553	7	0.00451	1.92e-05	0.024	PMS2L11
cg17373904	7	0.00271	0.000187209	0.048	MAD1L1
cg17581870	7	0.00582	3.74e-06	0.012	C7orf50, MIR339
cg17893108	7	0.00607	0.000119558	0.041	C7orf50
cg18664915	7	0.00443	8.83e-05	0.038	C7orf50
cg19081450	7	0.00448	5.86e-05	0.034
cg19146577	7	0.00462	1.95e-06	0.009
cg19765378	7	0.00367	0.000178405	0.047	C7orf50
cg20052718	7	-0.0066	1.56e-06	0.008	TWIST1
cg20102246	7	0.00355	3.25e-05	0.028	PRKRIP1
cg20109936	7	0.00292	1.68e-06	0.008	HEATR2
cg20780013	7	0.00674	1.05e-05	0.018	SDK1
cg20824189	7	0.00825	0.000111402	0.04
cg20870668	7	0.00487	3.44e-06	0.012	IQCE
cg20943353	7	0.00378	0.00015381	0.045	MAD1L1
cg20991937	7	0.00278	0.000110216	0.04	CLIP2
cg21587319	7	0.00377	0.000158684	0.045	PTPRN2
cg21593345	7	0.00557	4.6e-05	0.031
cg21768835	7	0.0046	5.05e-06	0.013	TECPR1
cg21778348	7	-0.0047	0.000166436	0.046	HOXA7
cg22500280	7	0.00337	5.82e-05	0.034	MAD1L1
cg22811478	7	-0.01102	4.45e-05	0.031	DOCK4
cg22891003	7	0.00458	0.000208781	0.05	PDGFA
cg22940022	7	0.00467	0.000119366	0.041	MCM7, MIR25
cg22966391	7	0.00409	0.00015528	0.045	EIF3B
cg23074799	7	0.00735	5.54e-05	0.033
cg23339363	7	0.0042	0.000156516	0.045	CAMK2B
cg23537419	7	0.00618	0.000164439	0.045	KCP
cg23842812	7	0.00328	4.45e-05	0.031	DTX2
cg23873200	7	0.00403	0.000107288	0.039	IQCE
cg23884358	7	0.00347	1.19e-05	0.02
cg23976336	7	0.00308	2.98e-05	0.027	ICA1
cg24172278	7	0.00445	9.89e-05	0.038	INTS1
cg25009327	7	-0.01541	5.75e-05	0.034	ZNF425
cg25011530	7	0.00606	7.93e-05	0.037	PUS7
cg25300390	7	0.00484	6.72e-06	0.015	MAD1L1
cg25573368	7	0.00538	0.000127081	0.042	MAD1L1
cg25592353	7	0.00585	6.36e-05	0.034	TBRG4
cg25820223	7	0.00299	0.000157092	0.045
cg26050906	7	0.00599	5.01e-05	0.032	GRB10
cg26407309	7	0.00517	8.76e-05	0.038	TBXAS1, HIPK2
cg26407811	7	0.00332	0.000164641	0.045	PRKAG2
cg26603629	7	0.00613	2.47e-06	0.01	AMZ1
cg27042091	7	0.01366	0.000193761	0.048	SBDS, TYW1
cg27154660	7	0.00462	8.1e-05	0.037	POR
cg27429258	7	0.00511	0.00010476	0.039
cg27570732	7	0.00392	2.44e-05	0.026
cg00128812	8	0.00272	3.43e-05	0.028	PLEC1, MIR661
cg00131691	8	0.00305	0.000199	0.049
cg00598766	8	0.00421	0.000101795	0.039	LY6E, LOC100133669
cg00742963	8	0.00383	0.000118485	0.041	PEBP4
cg00998132	8	0.00313	0.000163883	0.045
cg01121892	8	0.00486	0.000131281	0.042	GPIHBP1
cg01668008	8	0.00528	1.61e-05	0.022
cg01779882	8	0.00429	4.63e-05	0.031	TOP1MT
cg01823440	8	0.0033	0.000128654	0.042
cg02225004	8	0.00253	0.000149644	0.044	TRAPPC9
cg02860255	8	0.00442	5.52e-06	0.014	TSNARE1
cg03347018	8	-0.00637	9.17e-05	0.038	MSC
cg03492874	8	0.0036	2.91e-05	0.027	VPS28
cg03654169	8	0.00387	0.000139	0.043	CTSB
cg04146982	8	0.00583	9.49e-06	0.017	EPPK1
cg04517258	8	0.00474	4.77e-05	0.032	LOC100133669
cg04904932	8	0.00555	3.61e-05	0.029	PSKH2
cg05525416	8	0.00657	1.73e-05	0.023	PAG1
cg05716567	8	0.00468	4.65e-06	0.013	ZC3H3
cg06073220	8	0.00774	0.000109182	0.04	ARHGEF10
cg06551905	8	0.00655	4.97e-05	0.032	FAM167A
cg06592178	8	0.00408	0.000167338	0.046
cg06772221	8	0.00552	9.89e-05	0.038	SLA, TG
cg06933322	8	0.00371	0.000187221	0.048	LOC340357
cg07437919	8	-0.01969	1.73e-05	0.023	SLC45A4
cg08603678	8	-0.01775	0.000211028	0.05	EIF3E
cg08626916	8	0.00866	0.000190813	0.048	TRAPPC9
cg09529783	8	0.00522	0.000128576	0.042
cg09576978	8	0.00526	0.000117452	0.041	ANK1
cg09647375	8	-0.00913	8.3e-05	0.037
cg10064585	8	0.00365	5.72e-06	0.014	DENND3
cg10147394	8	0.00454	6.27e-05	0.034	BLK
cg10419556	8	0.0054	7.93e-05	0.037
cg10757989	8	0.00374	6.13e-05	0.034	CHD7
cg10765397	8	0.00644	2.19e-05	0.026
cg10796400	8	0.00426	0.000155822	0.045
cg10982692	8	0.00692	1.68e-05	0.023	GPR20
cg11966432	8	0.00246	2.72e-05	0.026	DLGAP2
cg12741231	8	0.00539	0.000194943	0.048	CSGALNACT1
cg12897502	8	0.0024	0.000144828	0.044	C8orf46
cg13157158	8	0.00531	8.75e-05	0.038	TG
cg13170640	8	0.00657	0.000174216	0.046
cg14301764	8	0.00636	9.86e-05	0.038	EIF2C2
cg14603085	8	0.00362	0.000173488	0.046
cg15235922	8	0.00669	9.61e-05	0.038	MTSS1
cg16015276	8	-0.00498	2.68e-05	0.026
cg16318412	8	0.00678	1.28e-05	0.02
cg17371580	8	0.00714	4.42e-05	0.031
cg18025275	8	0.00291	0.000101174	0.039	BIN3, FLJ14107
cg18050997	8	0.00522	5.8e-05	0.034	PRAGMIN
cg19783015	8	-0.00447	1.52e-05	0.022
cg19879483	8	0.00427	0.000141051	0.043
cg19963313	8	0.0025	4.12e-07	0.005	NSMAF
cg20083995	8	0.00398	0.000164177	0.045
cg20364222	8	0.00915	0.00012927	0.042
cg20402658	8	0.0043	0.00019461	0.048	NCALD
cg20611272	8	0.00606	0.00010154	0.039
cg20744156	8	0.00297	0.00012631	0.042	TNKS
cg21473775	8	-0.00921	0.000129944	0.042
cg21600380	8	0.00524	8.39e-05	0.037
cg22094607	8	0.0052	0.000186142	0.048	KIAA1688
cg22272100	8	0.00427	1.22e-06	0.008	BMP1
cg22320962	8	-0.00578	0.000177259	0.047	GATA4
cg22862746	8	-0.00364	9.48e-05	0.038	FAM150A
cg23278359	8	0.00514	9.28e-06	0.017	PTP4A3
cg23409608	8	0.00528	5.03e-05	0.032	PVT1
cg23641319	8	0.00541	7.41e-06	0.016
cg24388061	8	0.0041	6.07e-05	0.034	TRAPPC9
cg24468765	8	0.00568	1.94e-06	0.009
cg24823764	8	0.01191	2.87e-06	0.01
cg25021532	8	0.00461	2.08e-06	0.009	ABRA
cg25605550	8	0.00276	5.3e-05	0.033
cg25765796	8	0.00626	4.35e-05	0.031	KIAA1688
cg26248082	8	0.01121	0.000202334	0.049	SLC20A2
cg26387966	8	0.01096	1.61e-05	0.022
cg26393356	8	0.00614	3.98e-06	0.012
cg26403198	8	0.00391	0.000184125	0.048	FBXL6, GPR172A
cg26718357	8	0.00392	7.16e-06	0.015
cg27135989	8	0.00652	9.12e-05	0.038
cg01944288	9	-0.00802	3e-06	0.011	NTNG2
cg05328939	9	0.00322	9.58e-05	0.038	COL5A1
cg05385163	9	-0.00615	4.05e-05	0.03	BARX1
cg05517900	9	0.00513	8.78e-05	0.038	QSOX2
cg12149666	9	0.00614	0.000169126	0.046	PNPLA7
cg13415773	9	0.00643	0.000158111	0.045
cg13418964	9	0.00306	0.000158161	0.045	TTLL11
cg13543915	9	0.00699	8.7e-05	0.038
cg13580827	9	0.00688	0.000135784	0.043	APBA1
cg13710542	9	0.00428	0.00020934	0.05	EXD3
cg13803727	9	0.00805	2.25e-05	0.026
cg13912573	9	0.00669	4.42e-05	0.031	LOC100129066
cg14031679	9	0.0046	1.77e-05	0.023
cg14068176	9	0.00482	9.31e-05	0.038	TMEM8B
cg14074944	9	0.00342	0.000205783	0.049	TNC
cg14108380	9	0.00749	8.37e-05	0.037	SDCCAG3
cg14172375	9	0.00744	4.98e-05	0.032	PALM2
cg14184130	9	0.00454	0.0001046	0.039
cg14186779	9	0.00628	0.000166756	0.046	GPSM1
cg14312921	9	0.00464	0.000190549	0.048
cg14323977	9	0.01328	8.03e-05	0.037
cg14462321	9	0.00394	0.000128331	0.042	RXRA
cg14581063	9	0.00358	9.12e-05	0.038	WDR5
cg14584535	9	0.01016	0.000110199	0.04	GPR21, RABGAP1
cg15518883	9	0.00671	2.58e-05	0.026	SIT1
cg21157923	9	0.00474	0.000176264	0.047	LCN10
cg21175995	9	-0.00749	0.000167802	0.046	TDRD7
cg21186778	9	0.00623	4.01e-06	0.012	RCL1
cg21217093	9	0.01577	7.29e-05	0.036
cg25020204	9	0.00746	1.85e-05	0.024	DBH
cg00282877	10	-0.01725	2.46e-06	0.01	LOC619207
cg00350920	10	0.004	6.98e-05	0.035	GDF2
cg00441573	10	-0.00523	0.000205518	0.049
cg00483825	10	0.00385	0.000149436	0.044	C10orf93
cg00625450	10	0.00612	0.000120844	0.041	AGAP5, BMS1P4
cg00699831	10	0.0022	8.18e-05	0.037	SCD
cg00875476	10	0.00521	9.27e-06	0.017	INPP5A
cg02165095	10	0.00457	6.74e-05	0.035	ST8SIA6
cg02581163	10	0.00612	1.4e-06	0.008
cg02721701	10	0.00454	0.000161397	0.045	CYP17A1
cg02795981	10	0.00934	3.94e-05	0.03	ZMIZ1
cg03236397	10	-0.00561	9.62e-05	0.038	HPSE2
cg03299991	10	0.00396	7.02e-06	0.015	KCNMA1
cg03455990	10	0.00674	5.28e-05	0.033
cg03481488	10	0.00432	5.23e-05	0.033
cg03730709	10	0.00504	0.000104606	0.039	ANXA11
cg04762698	10	0.00372	0.000200908	0.049	SH3PXD2A
cg04951051	10	0.00417	0.000187064	0.048	DLG5
cg05426956	10	0.00625	0.000204729	0.049	HTRA1
cg05824757	10	0.00552	1.97e-06	0.009	SGPL1
cg05964557	10	0.00441	0.000152394	0.045
cg06005177	10	0.00383	6.25e-05	0.034
cg06325088	10	0.00348	6.45e-05	0.034	C10orf71
cg06338697	10	0.00572	0.000156323	0.045	PARD3
cg06916873	10	0.00264	7.33e-05	0.036	ECHS1
cg07024656	10	0.00299	0.000170565	0.046	LOC84856
cg07113562	10	0.00608	3.24e-05	0.028	PRKG1
cg07262450	10	0.00226	0.000159115	0.045
cg07402396	10	0.0057	7.82e-05	0.037	INPP5A
cg07708613	10	0.00851	5.09e-06	0.013
cg08354614	10	0.00601	7.59e-05	0.036
cg08735411	10	0.00467	1.07e-05	0.019
cg08975834	10	0.0042	0.00014441	0.044	TCERG1L
cg09216143	10	0.00463	4.21e-05	0.03	LOC619207
cg09300563	10	0.0096	0.00015925	0.045
cg09449069	10	0.00639	1.32e-05	0.02
cg09962984	10	-0.0052	1.07e-05	0.019	ANUBL1
cg10195962	10	0.00313	0.000121481	0.041
cg10206933	10	0.00894	1.63e-07	0.003	BNIP3
cg10402121	10	0.00464	8.73e-05	0.038
cg10435021	10	0.00582	0.000201419	0.049	ADARB2
cg10502884	10	0.00867	0.00017987	0.047
cg10690063	10	0.00386	2.73e-05	0.026	ALOX5
cg10837142	10	-0.01285	0.000209007	0.05
cg11200635	10	-0.00481	0.000197177	0.049	RET
cg11385165	10	0.00429	5.24e-06	0.013	SH3PXD2A
cg12164321	10	0.00729	0.000193886	0.048	CPXM2
cg12264333	10	0.00512	0.000182229	0.047	CALHM2
cg12575674	10	0.00577	7.1e-05	0.035	SH2D4B
cg12664173	10	0.00544	0.00019813	0.049	PFKFB3
cg12877354	10	0.00648	5.24e-06	0.013	ALOX5
cg12881520	10	0.00413	0.000163487	0.045
cg13169286	10	-0.01284	6.21e-08	0.003
cg13307451	10	0.00164	0.000160668	0.045
cg13457427	10	0.00792	1.42e-06	0.008
cg13590166	10	0.00516	9.53e-05	0.038
cg13908507	10	0.00502	0.000170289	0.046	AIFM2
cg14108015	10	0.00433	0.000192779	0.048
cg14861584	10	0.00505	0.000118084	0.041
cg15018122	10	0.00319	0.000124439	0.042	TCF7L2
cg15043723	10	0.00487	2.01e-06	0.009	GATA3
cg15433798	10	0.00476	3.16e-05	0.028	NUDT9P1
cg15553532	10	0.0052	5.48e-05	0.033
cg16014906	10	0.00558	0.000160515	0.045	STK32C
cg16181642	10	0.00405	5.16e-05	0.033
cg16214693	10	0.00339	6.96e-06	0.015	LHPP
cg16232721	10	0.00352	0.000103302	0.039	RGR
cg16595750	10	0.00612	7.93e-05	0.037	FGFR2
cg17405812	10	0.00659	7.72e-05	0.036	ADARB2
cg17436460	10	0.00307	8.75e-05	0.038	CUBN
cg17897352	10	0.00336	2.35e-05	0.026	GRK5
cg18165251	10	0.00565	5.21e-05	0.033	PCDH21
cg18184053	10	0.00782	1.09e-06	0.008
cg18298195	10	-0.01112	2.47e-05	0.026	NCRNA00202
cg18430255	10	0.00864	9.78e-07	0.007	GRK5
cg18593374	10	0.00633	0.000177031	0.047	LHPP
cg18862686	10	0.00511	0.000131087	0.042	MGMT
cg19100464	10	0.00272	0.000141176	0.043
cg19215199	10	0.00931	3.66e-08	0.002	ZMIZ1
cg19531732	10	0.0053	2.59e-05	0.026	COL13A1
cg19842683	10	0.00201	0.00013611	0.043	SFXN3
cg20289746	10	0.00331	6.28e-05	0.034	ITPRIP
cg20540372	10	0.00512	4.88e-05	0.032	BLNK
cg20619600	10	0.00297	0.000184197	0.048
cg22671939	10	0.00514	0.000185704	0.048
cg22756156	10	0.00307	3.18e-05	0.028	MARVELD1, LOC100270710
cg22851864	10	0.01505	9.64e-06	0.018	ASB13
cg23239690	10	0.00238	0.000173088	0.046	MGMT
cg23250185	10	0.00389	6.15e-05	0.034	PAOX
cg23262973	10	0.00592	8.11e-05	0.037	TACC2
cg23400579	10	0.00341	0.000140546	0.043	MIR202
cg23432673	10	0.00359	3.24e-05	0.028	KIAA0913
cg23889654	10	0.00232	8.88e-05	0.038	LARP4B
cg24480227	10	0.00381	6.64e-05	0.034	VTI1A
cg24950817	10	0.00431	6.1e-05	0.034	STK32C
cg25256493	10	0.00573	0.00016454	0.045	KIAA1274
cg25352281	10	0.00207	7.76e-06	0.016	PPP2R2D
cg25844612	10	0.00319	3.21e-05	0.028	BEND7
cg25921502	10	0.00648	0.000184725	0.048	C10orf128
cg26005973	10	0.00594	0.000135693	0.043	PCBD1
cg26185061	10	0.00639	8.33e-05	0.037
cg26256560	10	0.00833	2.88e-05	0.027	TCERG1L
cg26394636	10	0.00385	6.45e-05	0.034
cg26795540	10	0.00536	0.000179684	0.047	PARD3
cg27020161	10	0.0069	2.84e-05	0.026
cg27220117	10	0.00532	0.000151677	0.045	MYOF
cg27277439	10	0.00535	5.98e-05	0.034
cg27432596	10	0.00516	1.64e-05	0.023	CCNY
cg00330825	11	0.00553	0.000188627	0.048	RPLP2, SNORA52
cg01233306	11	0.0044	0.000179114	0.047	ODZ4
cg01369233	11	0.00305	8.86e-05	0.038	TOLLIP
cg01415344	11	0.00376	9e-05	0.038	SART1
cg01455069	11	0.00323	0.000102509	0.039	ROM1
cg01596901	11	-0.00448	5.47e-05	0.033	NTM
cg01655721	11	0.00331	0.000121827	0.041	RNH1
cg02147041	11	0.0031	4.68e-06	0.013	SMTNL1
cg02390725	11	0.00481	0.000140229	0.043	SLC22A18, SLC22A18AS
cg02526508	11	-0.01295	0.000205273	0.049	GLYAT
cg02877433	11	0.00338	4.49e-05	0.031	DEAF1
cg03111502	11	0.00293	0.000189507	0.048	NRGN
cg03203114	11	-0.0108	0.000111549	0.04	PHLDB1
cg03347015	11	0.00298	8.7e-05	0.038	HNRNPUL2
cg03522035	11	0.00408	8.63e-05	0.038	LRRC32
cg03663788	11	0.00332	2.77e-05	0.026	PYGM
cg03707169	11	0.00449	0.000168646	0.046	FLI1
cg03771731	11	0.00283	0.000207391	0.05	SLC6A5
cg03833400	11	0.00508	0.000210252	0.05	MRGPRX1
cg04017555	11	0.00455	4.11e-05	0.03	VWCE
cg04240079	11	0.00237	2.31e-05	0.026
cg04420547	11	0.00239	0.000125501	0.042	PC
cg04456892	11	0.00456	0.000121807	0.041	OR10A4
cg04519387	11	-0.01018	8.92e-05	0.038	OVOL1
cg04784101	11	-0.00782	0.0001284	0.042	RHOD
cg04917258	11	0.00556	4.8e-05	0.032	PC
cg04919489	11	0.00764	0.00016237	0.045	ARHGEF12
cg05068461	11	-0.00325	0.000183775	0.048
cg05740793	11	-0.00505	3.88e-06	0.012
cg05750788	11	0.0055	8.72e-05	0.038	CORO1B
cg06324635	11	0.00408	9.74e-05	0.038	ST5
cg06495763	11	0.00299	0.000112893	0.04	SLC22A18, SLC22A18AS
cg06575753	11	-0.0098	0.000120391	0.041
cg06644638	11	0.00553	4.34e-05	0.031	GLB1L2
cg07019638	11	0.00701	1.72e-06	0.008	EHD1
cg07091552	11	0.00322	9.44e-05	0.038	UCP3
cg07179688	11	0.00416	6.62e-05	0.034	STIM1
cg07229760	11	0.00348	4.85e-05	0.032
cg07607813	11	0.00482	5.77e-05	0.034	DAGLA
cg08350126	11	0.00336	0.000194294	0.048	HPX
cg08441314	11	0.00759	8.56e-05	0.037	SORL1
cg08750439	11	0.00386	9.75e-05	0.038
cg09530156	11	0.00448	0.000132327	0.042
cg10093679	11	0.00494	5.89e-05	0.034	KAT5
cg10096321	11	0.00479	6.11e-05	0.034	ZBTB16
cg10279055	11	-0.00695	9.51e-06	0.017	VPS26B
cg10477989	11	0.00801	8.15e-05	0.037	C11orf24
cg10486439	11	0.0036	0.000124956	0.042
cg10548355	11	-0.0096	0.000148106	0.044	PPFIA1, MIR548K
cg10951214	11	0.00285	1.98e-05	0.024	PTPRJ
cg11004323	11	0.00471	6.2e-07	0.007	PTDSS2
cg11650874	11	0.00471	0.000116833	0.041	CHID1
cg11824257	11	0.0032	0.00017454	0.046	FRMD8
cg11966524	11	0.00524	2.81e-05	0.026
cg12128589	11	0.00531	0.000126356	0.042	RPS6KB2
cg12220703	11	0.0033	9.14e-05	0.038	DSCAML1
cg12841566	11	0.00227	0.000161234	0.045	MADD
cg13179915	11	0.00545	9.97e-05	0.038	KCNK7
cg13527922	11	0.00508	1.54e-08	0.001	F2
cg13812731	11	0.00534	5.39e-05	0.033	NRGN
cg13997645	11	-0.00531	3.49e-05	0.028	INSC
cg14240790	11	0.00744	0.000176594	0.047
cg14288399	11	0.00399	2.73e-05	0.026	CCDC88B
cg14329059	11	-0.00819	0.000167422	0.046	DTX4
cg14504636	11	0.00333	0.000154564	0.045	AP2A2
cg14690315	11	-0.00214	2.79e-05	0.026	MALAT1
cg14817211	11	0.00607	0.000187376	0.048	KRTAP5-7
cg14904638	11	0.00407	0.000168707	0.046	ZNF408
cg15708618	11	0.00822	4.03e-06	0.012
cg16087630	11	0.00478	6.92e-05	0.035	CHKA
cg16235962	11	0.00709	7.7e-05	0.036	CXCR5
cg16280667	11	0.00627	7.59e-06	0.016	CXCR5
cg16389348	11	0.00492	7.26e-06	0.015	SLC22A11
cg16723180	11	0.00221	0.000136805	0.043	HCCA2
cg17005222	11	0.00487	0.000200486	0.049	PTDSS2
cg17092583	11	0.00319	0.000127989	0.042
cg17253407	11	0.00616	5.07e-05	0.032
cg17472796	11	0.00503	8.93e-05	0.038	ARAP1
cg18145189	11	0.00248	2.67e-05	0.026	SLC29A2
cg18192917	11	0.00462	6.59e-05	0.034	TBX10
cg18283361	11	0.00561	3.86e-05	0.03	APOA4
cg19216994	11	0.00703	4.72e-05	0.032	RPLP2, SNORA52
cg19227606	11	0.00256	7.44e-05	0.036	NADSYN1
cg19314882	11	0.00391	9.89e-05	0.038	DSCAML1
cg19432283	11	0.0053	9.84e-05	0.038	HCCA2
cg20242427	11	0.01289	0.000107844	0.039	DAK
cg20668450	11	0.00371	7.12e-05	0.035	SAC3D1
cg20759345	11	-0.00765	0.000152589	0.045
cg21104351	11	0.0053	8.63e-05	0.038	GLB1L3
cg21628794	11	0.00443	0.000111623	0.04	PC
cg22025454	11	0.00495	0.000186814	0.048
cg22064610	11	0.00404	0.000202195	0.049	CEP164
cg22110770	11	0.00426	0.000161931	0.045	CCDC87, CCS
cg22366698	11	0.00624	0.000120399	0.041	ZNF195
cg22997252	11	0.00577	0.000212624	0.05	GALNTL4
cg23111641	11	0.00259	0.000184674	0.048	CYBASC3
cg23149454	11	0.0087	9.15e-05	0.038	PDE2A
cg23249399	11	0.00622	6.05e-06	0.014	ARAP1
cg24194730	11	0.00544	2.41e-06	0.01	SLC39A13
cg24321787	11	0.00397	0.000197	0.049	ADAMTS15
cg24563501	11	0.00618	0.000121649	0.041	ALDH3B2
cg24819471	11	0.00334	4e-05	0.03
cg25387593	11	0.00789	4.93e-06	0.013	HYOU1
cg25541544	11	0.00475	8.5e-05	0.037	CNGA4
cg25868831	11	-0.00883	3.09e-06	0.011	B4GALNT4
cg25892168	11	0.00391	0.000112362	0.04	ST14
cg25918267	11	0.00523	8.44e-05	0.037	HCCA2
cg25967612	11	0.00644	0.000178099	0.047	OR10V1
cg26070604	11	0.00483	6.4e-05	0.034	SPTBN2
cg26123414	11	0.00471	2.97e-05	0.027	ORAOV1
cg26203336	11	0.00399	0.000137106	0.043
cg26754560	11	0.00431	3.25e-05	0.028	NDUFV1
cg26785702	11	0.00804	9.49e-05	0.038	FOXR1
cg26925644	11	0.00543	2.6e-05	0.026	PHLDB1
cg27186519	11	0.00406	0.000129872	0.042
cg27218154	11	0.00325	5.83e-05	0.034	PRR5L
cg27219654	11	0.00354	0.00014288	0.044	CLPB
cg00344358	12	0.00243	2.03e-05	0.024	GDF11
cg00713401	12	0.00341	7.01e-05	0.035	KRT82
cg00737250	12	0.00564	0.000116623	0.041	FLJ12825
cg00774435	12	0.00426	6.15e-05	0.034	C1RL
cg00808175	12	0.00418	0.000132602	0.042	GNB3
cg01398181	12	0.00252	5.05e-05	0.032	CACNA1C
cg01525916	12	0.00485	0.000210842	0.05
cg01658663	12	-0.00391	0.000192131	0.048	TENC1
cg01831767	12	0.00454	2.69e-05	0.026	SH2B3
cg01909705	12	0.00241	3.5e-05	0.028	CD9
cg02149069	12	-0.00902	3.89e-05	0.03	IFFO1
cg02364642	12	-0.00717	2.6e-05	0.026	GEFT
cg04688889	12	0.00495	0.000187229	0.048	LRP1
cg04900436	12	0.00255	0.000109609	0.04	ANKLE2
cg05178192	12	0.00369	0.000197564	0.049
cg05418042	12	0.01096	6.91e-05	0.035	DERA
cg05606767	12	0.00319	0.000129599	0.042	LOC100133893
cg05614952	12	0.00498	0.000145584	0.044	GOLGA3
cg07066635	12	0.00541	0.000123162	0.041	GIT2
cg07125269	12	0.00612	1.42e-05	0.021	LRTM2, CACNA2D4
cg07218487	12	0.00314	0.000103608	0.039	MLL2
cg07222420	12	0.00356	3.71e-06	0.012
cg07668671	12	0.00655	3.08e-05	0.027	RPH3A
cg07687119	12	-0.00478	0.000146092	0.044	HOXC4, HOXC6, HOXC5
cg07817608	12	0.00669	0.000127157	0.042
cg07949141	12	0.00613	4.58e-05	0.031	ABCB9
cg07989629	12	0.00359	0.000102452	0.039	FAM101A
cg08630639	12	0.00337	8.89e-06	0.017	P2RX4
cg09486764	12	0.00501	9.06e-05	0.038
cg09631652	12	0.00366	6.43e-05	0.034	TENC1
cg09840824	12	0.00597	2.4e-05	0.026	LRP1
cg10942227	12	0.0045	1.79e-05	0.023
cg10961753	12	-0.00637	1.98e-05	0.024	HOXC13
cg11211965	12	0.00429	8.08e-05	0.037	SCARNA12, PHB2
cg11510131	12	0.00422	1.35e-05	0.02	PXN
cg11729019	12	0.00206	5.82e-05	0.034	C1R
cg11784667	12	0.00326	8.51e-05	0.037
cg12157156	12	0.00354	7.65e-05	0.036	NCOR2
cg12800105	12	0.00799	0.00010144	0.039	KDM2B
cg13484329	12	0.00472	6.23e-05	0.034	TCHP
cg13494887	12	0.00241	0.000209265	0.05	APPL2
cg13544195	12	0.0035	0.000171459	0.046	LRP1
cg14690649	12	-0.0125	2.95e-05	0.027
cg14846244	12	-0.01391	3.36e-05	0.028
cg15389589	12	0.00427	6.45e-06	0.015	LRP1
cg15889548	12	0.00473	0.000196878	0.049	KRT7
cg15921228	12	0.00512	0.00013261	0.042
cg16064364	12	-0.0109	2.02e-05	0.024
cg16095464	12	0.00971	7.69e-05	0.036	SOX5
cg16617510	12	0.0032	0.000134013	0.042	TNFRSF1A
cg17109042	12	-0.01347	0.000113204	0.04	ANKS1B
cg17385414	12	0.00555	4.24e-05	0.031
cg17461234	12	0.00446	0.000202582	0.049	GOLGA3
cg18526332	12	0.00272	0.000185458	0.048
cg19516733	12	0.00294	0.000138342	0.043	SDS
cg20092046	12	-0.00177	6.58e-05	0.034	OASL
cg20121920	12	0.00376	0.000108273	0.039	NCOR2
cg20285745	12	0.00886	0.000140755	0.043	NOS1
cg20490175	12	0.0053	4.47e-06	0.013	CACNA1C
cg20792062	12	-0.0076	0.000153899	0.045	KCNA5
cg22199628	12	-0.00207	9.42e-05	0.038	PPP1R12A
cg22349126	12	-0.00757	7.47e-05	0.036	LYRM5, CASC1
cg22585562	12	0.00455	7.7e-06	0.016	FBXW8
cg22611259	12	0.00394	0.000111135	0.04	NCOR2
cg23020795	12	0.00544	3.25e-05	0.028	KRT82
cg23347790	12	0.00277	0.000128272	0.042	PLXNC1
cg23689080	12	0.00445	0.000207689	0.05	SARNP
cg24283804	12	0.00356	3.53e-05	0.028	POLE
cg24860716	12	0.00505	0.00010205	0.039	PTPN6
cg24952640	12	0.00618	7.7e-05	0.036	TEAD4
cg24981283	12	0.00356	8.54e-05	0.037
cg25142228	12	0.00365	0.000188908	0.048	SETD1B
cg25278343	12	0.00361	1.09e-05	0.019	ITGB7
cg25449924	12	0.0052	5.06e-05	0.032	NCOR2
cg25664021	12	0.00683	5.88e-05	0.034	LRP1
cg25696906	12	0.0047	4.7e-05	0.032
cg25966682	12	0.01023	4.46e-07	0.005	LRP1
cg26243330	12	0.00292	5.5e-05	0.033	ANKLE2
cg26257969	12	0.00383	0.000173986	0.046	H1FNT
cg26335971	12	0.00332	0.000174322	0.046
cg26383838	12	0.00515	0.000145244	0.044	C12orf74
cg26462457	12	0.00681	9.89e-06	0.018
cg26676360	12	0.00471	0.000120689	0.041	LRP1
cg27277212	12	0.00595	5.23e-05	0.033	DDX11
cg27409154	12	0.00316	0.000105224	0.039	IGFBP6
cg27634295	12	0.005	0.000135877	0.043
cg00692833	13	0.00285	0.000160065	0.045	DGKH
cg01682917	13	0.00391	7.04e-05	0.035	RASA3
cg01729717	13	-0.00653	6.8e-05	0.035	SLITRK1
cg03049340	13	0.00428	3.99e-05	0.03	ADPRHL1
cg03313945	13	0.00498	8.81e-05	0.038	ZIC5
cg03440508	13	-0.00768	0.000151667	0.045
cg03960313	13	0.00352	3.42e-05	0.028	TNFRSF19
cg04210544	13	0.00526	0.000163155	0.045	ARHGEF7
cg07828606	13	0.00362	4.72e-05	0.032
cg08868447	13	0.00351	0.000187302	0.048
cg09677938	13	0.01357	1.3e-05	0.02
cg10795666	13	-0.00461	3.98e-05	0.03	MLNR
cg11997806	13	0.0048	3.62e-05	0.029	CLYBL
cg12127863	13	-0.00979	0.000103105	0.039
cg12230889	13	0.00219	5.04e-05	0.032	ATP11A
cg13080336	13	0.00878	5.16e-06	0.013
cg13121938	13	0.00623	6.86e-05	0.035	RASA3
cg13776095	13	0.00515	0.000105417	0.039	A2LD1
cg13936797	13	0.00383	1.2e-05	0.02	STK24
cg14339397	13	-0.02096	0.000131903	0.042
cg14352298	13	0.0122	2.56e-06	0.01
cg15914766	13	0.00246	1.21e-05	0.02	MCF2L
cg17015467	13	-0.00152	0.000109629	0.04
cg17394623	13	0.01298	6.37e-05	0.034	CARS2
cg18995031	13	0.00323	0.000144528	0.044	RASA3
cg19635644	13	0.00643	3.98e-05	0.03	UBAC2, MIR623
cg20990359	13	0.00487	4.74e-06	0.013	FARP1
cg21028785	13	0.00617	8.75e-05	0.038	INTS6
cg21099575	13	0.00716	2.3e-06	0.009	FARP1
cg21236457	13	0.00572	3.94e-06	0.012	RASA3
cg22122715	13	0.00263	0.000154746	0.045	CLDN10
cg22216757	13	0.00164	0.00013373	0.042
cg22355224	13	0.0045	1.46e-05	0.021
cg22923006	13	0.00865	5.97e-05	0.034	TMCO3
cg22942528	13	0.00447	2.01e-06	0.009	CENPJ
cg23552509	13	0.0038	1.54e-05	0.022
cg24926364	13	0.00247	0.000146189	0.044	RASA3
cg26226408	13	0.00613	0.000126862	0.042	LOC646982
cg26739849	13	0.00883	3.47e-07	0.005
cg00867694	14	-0.0099	3.05e-05	0.027	CCDC88C
cg00869962	14	-0.01315	0.000164738	0.045
cg00995457	14	0.00333	3.5e-06	0.012	CCDC85C
cg01318265	14	0.00553	2.9e-05	0.027	MTA1
cg01797899	14	0.0073	4.99e-06	0.013
cg01812401	14	0.00421	0.000204256	0.049
cg02147905	14	0.00265	1.88e-05	0.024	CINP
cg02180737	14	0.00242	0.000143531	0.044	MIR412, MIR410, MIR409, MIR369, MIR541
cg02867735	14	0.0076	7.25e-05	0.036
cg04304932	14	0.00358	0.000140564	0.043	MEG3
cg04389921	14	0.00733	5.9e-05	0.034
cg04399988	14	0.00656	1.11e-05	0.019
cg04706229	14	0.00636	7.92e-05	0.037	C14orf183
cg04731084	14	0.0039	3.21e-05	0.028	KIF26A
cg04882359	14	0.00388	0.000184514	0.048	AP1G2
cg05006302	14	0.00336	0.000132999	0.042	C14orf49
cg06771839	14	0.00604	0.000171672	0.046
cg08221136	14	0.00602	0.000153562	0.045
cg08255017	14	0.00479	2.12e-05	0.025	VSX2
cg08380284	14	0.00377	0.000122619	0.041	SUPT16H
cg09208864	14	0.00265	0.000103066	0.039	CCDC88C
cg09274864	14	0.00573	1.64e-06	0.008	SAMD4A
cg09333325	14	0.0049	0.00021139	0.05	KIF26A
cg09380688	14	0.0036	1.25e-05	0.02	C14orf73
cg09400092	14	-0.00471	9.32e-05	0.038	SSTR1
cg09922085	14	0.00379	4.7e-05	0.032	XRCC3
cg09943560	14	-0.00187	9.48e-05	0.038	C14orf159
cg09945147	14	0.00529	4.21e-05	0.03
cg10039281	14	0.00378	9.37e-05	0.038	NYNRIN
cg10380165	14	-0.00552	0.000172542	0.046	ARF6
cg10548805	14	0.00509	9.47e-05	0.038
cg11120364	14	0.00703	5.64e-05	0.034
cg12197579	14	0.00605	9.87e-05	0.038
cg13662173	14	0.00278	3.91e-05	0.03	MIR127, MIR433, RTL1
cg13784460	14	0.00548	0.000164688	0.045
cg14187585	14	0.00563	6.11e-06	0.014
cg14286928	14	-0.00228	8.25e-05	0.037	EIF2S1, ATP6V1D
cg14879065	14	0.01045	4.93e-05	0.032
cg15491094	14	0.00272	5.28e-05	0.033
cg15925940	14	-0.00554	7.34e-05	0.036	KIAA0284
cg16000077	14	0.01145	2.73e-05	0.026	LTB4R2, CIDEB
cg17324588	14	0.00452	6.98e-06	0.015
cg17856915	14	-0.00174	0.00018604	0.048	FOXN3
cg18195228	14	0.00414	0.000195512	0.049	C14orf182
cg18674446	14	0.00663	1.17e-06	0.008
cg18695670	14	-0.00558	0.000189682	0.048
cg19000871	14	0.00493	9.91e-05	0.038	TRMT61A
cg19818298	14	0.00378	4.58e-05	0.031	CHD8
cg19828748	14	0.00309	6.69e-05	0.034	XRCC3
cg19971102	14	0.00844	0.000155409	0.045	HHIPL1
cg21042179	14	0.00455	3.36e-05	0.028
cg21083556	14	0.00612	0.000101859	0.039	ADSSL1
cg21104155	14	0.00322	7.49e-05	0.036	PLEKHH1
cg21537049	14	0.00599	0.000127281	0.042
cg22792862	14	0.00983	4.37e-05	0.031	EIF2S1, ATP6V1D
cg23198262	14	0.00596	7.3e-05	0.036
cg23685953	14	0.00594	7.05e-06	0.015
cg25126812	14	0.00311	0.000148948	0.044	ACTN1
cg25946790	14	-0.00264	2.71e-05	0.026
cg26055840	14	0.00488	0.000157578	0.045	HHIPL1
cg26083141	14	0.00394	0.000121836	0.041	MYH6
cg26350222	14	-0.00937	9.71e-05	0.038	SAMD4A
cg27017580	14	0.00568	1.45e-06	0.008	BRF1, BTBD6
cg01710852	15	0.00319	4.88e-05	0.032	SMAD3
cg02311794	15	0.00312	0.000167223	0.046	KLHL25
cg02393591	15	-0.01076	3.37e-05	0.028	OCA2
cg02556940	15	0.00327	4.9e-05	0.032	SERINC4, C15orf63
cg02723856	15	-0.00645	1.24e-05	0.02
cg03350493	15	0.00445	2.37e-05	0.026	RPAP1
cg03388569	15	0.00561	7.68e-07	0.007
cg04658699	15	0.00563	5.69e-05	0.034	PAK6
cg04827640	15	-0.00638	4.31e-05	0.031
cg04885315	15	0.00322	8.8e-05	0.038	CGNL1
cg04885935	15	0.00323	2.21e-05	0.026
cg05897699	15	0.00563	5.43e-05	0.033	SCAMP2
cg06650067	15	-0.007	0.000151226	0.045	DENND4A
cg09175993	15	0.00399	2.16e-06	0.009	KIAA1199
cg09225537	15	0.00136	5.24e-05	0.033	MGA
cg09353345	15	0.00303	0.000151374	0.045	CHRNB4
cg09448879	15	-0.00716	4.35e-05	0.031
cg09481404	15	-0.00697	8.62e-06	0.017
cg09985793	15	0.00505	7.89e-05	0.037	IGDCC3
cg11448015	15	-0.00217	0.000119353	0.041
cg12910936	15	0.00658	0.000107983	0.039	SNORD115-15, SNORD115-21, SNORD115-32
cg13845952	15	-0.00792	8.93e-05	0.038
cg16381449	15	0.00409	9.38e-05	0.038	FRMD5
cg16455476	15	-0.00204	1.59e-05	0.022	NARG2
cg16674047	15	0.00347	0.000139566	0.043
cg17176978	15	-0.00966	0.000203744	0.049	RAB11A
cg17940694	15	0.00645	2.79e-07	0.004	DISP2
cg17941015	15	-0.00621	5.19e-05	0.033
cg18017853	15	0.00581	2.38e-05	0.026	RAB27A
cg18735114	15	0.0029	4.14e-05	0.03	CSNK1A1P
cg19252691	15	0.00357	4.16e-05	0.03
cg19945554	15	-0.00738	0.000143912	0.044
cg20119871	15	0.0065	1.81e-05	0.024	ATP10A
cg20935245	15	0.00251	8.86e-05	0.038	EHD4
cg21029612	15	-0.00396	0.000206615	0.049	LOC254559
cg23885965	15	0.00742	2.11e-07	0.003
cg25007414	15	0.00398	0.000108298	0.039
cg25135706	15	0.00254	3.87e-06	0.012
cg26166433	15	0.00273	0.000113369	0.04
cg26216730	15	0.0026	6.17e-05	0.034	OCA2
cg26478036	15	0.00494	3.15e-05	0.028	ATP10A
cg26742275	15	0.00433	0.000102734	0.039
cg26787096	15	0.00483	2.82e-05	0.026
cg26945392	15	0.00309	0.000116923	0.041
cg27420361	15	0.00658	1.86e-06	0.009	CSPG4
cg00160027	16	0.00718	3.24e-05	0.028	ZNF423
cg00206468	16	0.00505	0.000119194	0.041
cg00209206	16	0.00408	1.05e-06	0.007	IFT140
cg00358155	16	0.00465	5.78e-05	0.034	TBL3
cg00474657	16	0.00556	0.000205339	0.049	SPNS1
cg00507823	16	0.00276	5.67e-05	0.034	ZNF821, ATXN1L
cg01007838	16	0.00456	9.14e-05	0.038
cg01015003	16	0.00426	2.53e-05	0.026	PRSS36
cg01115732	16	0.00292	0.000115502	0.04	LMF1
cg01162920	16	-0.0033	2.32e-05	0.026	PRMT7
cg01197871	16	-0.00575	0.000205598	0.049
cg01633417	16	0.0048	3.13e-05	0.027	ZDHHC1
cg01782904	16	0.00444	3.52e-05	0.028	CORO7
cg01973164	16	0.00377	0.000149166	0.044	TCF25
cg02143778	16	0.0074	1.38e-05	0.021
cg02480489	16	0.00412	2.25e-05	0.026	ZDHHC7
cg02484335	16	0.00541	1.35e-06	0.008	COTL1
cg02492708	16	0.00734	9.22e-07	0.007	RPL3L
cg02578846	16	0.00383	0.000128327	0.042	SYCE1L, MON1B
cg02754554	16	0.00363	2.76e-05	0.026
cg02944637	16	0.00546	1.62e-05	0.022	IQCK
cg02956639	16	0.00288	0.000101882	0.039	BANP
cg03000116	16	0.00499	0.000171466	0.046	LOC283867
cg03040848	16	0.0094	1.16e-06	0.008	CBFA2T3
cg03147900	16	0.00253	0.000154661	0.045	CDK10
cg03203294	16	-0.00714	0.000181405	0.047
cg03216729	16	0.00445	7.37e-05	0.036	SOLH
cg03267151	16	0.00481	0.000129512	0.042	LOC595101
cg03279631	16	0.00401	5.23e-06	0.013
cg03424469	16	0.00239	6.39e-05	0.034	TELO2
cg03579885	16	-0.00618	7.17e-05	0.035
cg03603296	16	0.00774	4.19e-05	0.03
cg03625515	16	0.00833	2.67e-06	0.01
cg03855706	16	0.00502	7.54e-05	0.036	FAM173A
cg03898993	16	0.00536	9.65e-05	0.038	LOC283914
cg03935060	16	0.00739	0.000103855	0.039	GRIN2A
cg04010868	16	0.00593	0.000100138	0.038	ZC3H7A
cg04022811	16	0.00432	7.75e-05	0.036	C16orf3, GAS8
cg04245634	16	0.00322	0.000211183	0.05	ZSCAN10
cg04302704	16	0.00323	0.000121444	0.041	JPH3
cg04481596	16	0.00326	7.99e-05	0.037	SLC7A5
cg04695882	16	0.00923	5.54e-05	0.033
cg04801098	16	0.00624	0.000132291	0.042	ZC3H18
cg04891924	16	0.00339	1.09e-05	0.019	MVP
cg04961620	16	-0.00589	4.34e-05	0.031	MTSS1L
cg05067156	16	0.00602	3.85e-05	0.03	ZFPM1
cg05106869	16	0.00408	2.49e-05	0.026	PRSS8
cg05142023	16	0.00352	4.04e-05	0.03	MTHFSD
cg05196076	16	0.00299	0.000162647	0.045	FBXO31
cg05215277	16	0.00447	1.94e-05	0.024	ZNF434
cg05337607	16	0.00346	0.000154883	0.045	CRAMP1L
cg05377041	16	0.00399	9.64e-05	0.038
cg05426160	16	0.00333	0.000160445	0.045	MYH11
cg05544500	16	-0.00598	0.000129344	0.042
cg05611958	16	-0.00429	4.27e-06	0.012	MT1F
cg05654361	16	0.00571	1.36e-06	0.008	ABCA3
cg05696436	16	0.00632	2.84e-05	0.026	UBE2I
cg05958351	16	0.00648	0.000100804	0.039	SRRM2
cg05966394	16	0.00386	4.27e-05	0.031	SPATA2L
cg05997801	16	0.00423	0.000175842	0.047	GTF3C1
cg06030362	16	0.00266	1.67e-05	0.023	ZFPM1
cg06080014	16	0.00467	1.58e-06	0.008
cg06111441	16	0.00568	0.000193228	0.048	CPNE7
cg06219301	16	0.00361	2.81e-05	0.026	RAB40C
cg06307940	16	0.00432	0.000111334	0.04
cg06377256	16	0.00543	2.44e-05	0.026	PRSS27
cg06378129	16	0.00389	6.73e-06	0.015	SLC12A4
cg06402590	16	0.0053	6.41e-05	0.034	SRRM2
cg06460189	16	0.00484	0.000186827	0.048	CMIP
cg06779421	16	0.00511	0.000132838	0.042
cg06847237	16	0.00825	1.5e-07	0.003
cg06993715	16	0.00517	1.88e-05	0.024	VPS4A
cg07073135	16	0.00441	0.000116191	0.041	RLTPR
cg07099810	16	0.00382	0.000106929	0.039	ZFPM1
cg07125278	16	0.00656	6.33e-05	0.034	RLTPR
cg07264815	16	0.00545	3.26e-06	0.011	MAPK8IP3
cg07459409	16	0.00399	0.000172181	0.046	MTSS1L
cg07647796	16	0.00477	0.000139675	0.043	SH2B1
cg07905627	16	0.00344	8.19e-06	0.016	COG8
cg07906473	16	0.00503	1.38e-05	0.021	ZFPM1
cg08011223	16	0.00421	4.62e-05	0.031	LOC652276
cg08011959	16	0.00209	0.000163425	0.045	SYCE1L, MON1B
cg08145839	16	0.0055	9.63e-05	0.038	LMF1
cg08248577	16	0.00428	3.28e-05	0.028	IQCK, C16orf88
cg08282578	16	0.00534	1.9e-05	0.024	VAC14
cg08419921	16	0.00344	0.0001033	0.039
cg08783023	16	-0.0118	3.31e-06	0.011
cg09132790	16	0.00454	5.67e-05	0.034	ZNF423
cg09175137	16	0.00499	8.84e-06	0.017	FAM92B
cg09385650	16	0.0046	2.5e-05	0.026	BANP
cg09450828	16	-0.00156	0.000149337	0.044	C16orf71, ANKS3
cg09591886	16	0.00319	3.35e-05	0.028	POLR3E
cg09632876	16	0.00347	0.000147266	0.044	SNX29
cg09740815	16	0.00373	2.37e-05	0.026	CREBBP
cg09825080	16	0.00294	0.000131259	0.042
cg09856797	16	0.00617	5.89e-05	0.034	SLC12A4
cg09971653	16	0.00579	0.000145235	0.044
cg09979356	16	-0.01045	7.83e-05	0.037	ERN2
cg10010898	16	0.00623	2.78e-05	0.026	AXIN1
cg10238917	16	0.00332	0.00016064	0.045	FBXL19
cg10246531	16	0.00561	0.000149053	0.044	CYBA
cg10332723	16	0.00789	5.71e-05	0.034	COTL1
cg10350251	16	0.00222	0.000164047	0.045	C16orf55
cg10457079	16	0.00269	0.000107602	0.039	SNX29
cg13156121	16	0.00294	0.000210392	0.05	TEPP
cg16353272	16	0.00457	2.28e-06	0.009	TSC2
cg16613029	16	0.00654	2.48e-05	0.026	USP7
cg17524151	16	0.01112	7.64e-07	0.007	RAB11FIP3
cg22510362	16	-0.01032	0.000147066	0.044
cg23986219	16	0.00264	0.000129801	0.042	BANP
cg24005950	16	0.00853	0.000167891	0.046	SNORA10, RPS2
cg24062157	16	0.00471	0.000194073	0.048	TRAP1
cg26521448	16	0.00425	9.1e-05	0.038	ZC3H7A
cg26608982	16	0.00409	0.000204948	0.049
cg26719862	16	0.0036	2.13e-05	0.025	CES7
cg26983744	16	0.00341	0.000131338	0.042	SPIRE2
cg27090678	16	0.00634	7.45e-05	0.036
cg27107485	16	0.00522	6.33e-06	0.015	DCI
cg27192602	16	0.00438	4.76e-05	0.032	OTOA
cg27313492	16	0.00512	0.000177992	0.047	WFIKKN1
cg27331759	16	0.0039	3.46e-05	0.028	AXIN1
cg27529240	16	0.00259	0.000155413	0.045	TCF25
cg27565277	16	0.00577	4.64e-05	0.031	XYLT1
cg27631965	16	0.0023	0.000112013	0.04	ZFPM1
cg27638742	16	0.00455	2.08e-06	0.009	ZSCAN10
cg00025795	17	0.00428	3.22e-05	0.028	TBC1D16
cg00439658	17	-0.00652	0.000184303	0.048	GRIN2C
cg00591333	17	0.00749	3.39e-05	0.028	AATK
cg00634573	17	0.00451	8.21e-05	0.037	ABR
cg00651005	17	0.00518	9.96e-05	0.038	GPR179
cg00797477	17	0.00398	0.000192789	0.048	B9D1
cg01038738	17	0.0035	0.000164132	0.045	CD7
cg01442319	17	0.00411	1.26e-06	0.008	SCN4A
cg01469594	17	0.00255	0.000210208	0.05	FN3K
cg01483627	17	0.00621	5.17e-05	0.033	GPR142
cg01485645	17	0.0051	6.57e-07	0.007	MLLT6
cg01799602	17	0.0079	3.07e-05	0.027	PIGS
cg02294870	17	0.00407	0.000190895	0.048
cg02380585	17	-0.00746	7.67e-05	0.036	SLFN13
cg02397064	17	0.00395	0.000110779	0.04	2015-09-09
cg02401220	17	-0.00889	2.01e-06	0.009	EIF1
cg02539586	17	0.00502	0.000185208	0.048	MEIS3P1
cg02910299	17	0.00311	5.58e-05	0.033	RPTOR
cg03782381	17	0.00385	0.000175772	0.047
cg03996123	17	0.00743	6.57e-05	0.034
cg04423431	17	0.00147	1.02e-05	0.018	PRPF8
cg04848235	17	0.00275	6.64e-05	0.034	PIP4K2B
cg04963560	17	0.00309	3.95e-05	0.03	CCDC144A
cg04970064	17	-0.00696	6.65e-05	0.034
cg05022061	17	0.00353	8.35e-08	0.003	CARD14
cg05088605	17	0.00472	4.8e-05	0.032	LRRC45
cg05397535	17	0.00438	0.0001773	0.047	ALOX15
cg05996835	17	0.00243	0.000186774	0.048	NARF
cg06055190	17	0.00514	5.55e-05	0.033
cg06809823	17	0.00515	4.92e-05	0.032
cg07081054	17	0.00965	0.000147653	0.044	TOM1L1
cg07479709	17	0.00329	0.000107836	0.039	CCR7
cg07724971	17	0.00702	0.000115573	0.04	CCDC40
cg07935357	17	0.00607	0.000163047	0.045	PEMT
cg08126815	17	0.00266	2.03e-05	0.024	GPATCH8
cg08245425	17	-0.00191	8.93e-07	0.007	MRM1
cg08498539	17	0.00407	4.58e-05	0.031
cg08676455	17	0.00552	2.76e-05	0.026	MYO1C
cg08757611	17	0.00122	8.61e-06	0.017
cg09324608	17	0.0048	5.13e-05	0.033	MYO1D
cg09746031	17	0.00601	1.58e-06	0.008	HCRT
cg10171253	17	0.00534	7.37e-06	0.016	RAI1
cg10325253	17	0.00547	7.93e-05	0.037	LOC645638
cg10924293	17	0.00674	1.29e-05	0.02
cg11031372	17	0.00387	5.68e-06	0.014	AZI1
cg11068337	17	-0.00336	0.000187153	0.048	HEXIM1
cg11433608	17	0.00509	3.93e-05	0.03	B9D1
cg11514301	17	0.00269	9.37e-05	0.038	TMUB2
cg11769332	17	-0.00422	7.14e-05	0.035	DLX4
cg11816229	17	0.00439	3.57e-05	0.028	ASGR2
cg12188903	17	0.00392	6.37e-05	0.034
cg12658374	17	0.00902	6.17e-05	0.034	ARL5C
cg12780873	17	0.00388	0.000168465	0.046	HRNBP3
cg12837296	17	0.00449	0.00020913	0.05	GRN
cg12871285	17	0.01081	0.00015185	0.045	CYTH1
cg13194822	17	0.00365	0.000150515	0.045	FBF1
cg13553400	17	0.00335	5.78e-05	0.034	HS3ST3B1
cg13749033	17	0.00519	5.59e-05	0.033	EIF4A1, SNORA67
cg13763516	17	-0.00237	5e-05	0.032	USP22
cg13898605	17	0.00659	0.000186647	0.048	DHRS7C
cg14311597	17	-0.00689	7.16e-05	0.035	MIR1253
cg14343334	17	0.00303	2.64e-05	0.026	UBE2O
cg14608550	17	0.00575	0.000136636	0.043	2015-09-09
cg14621907	17	0.00279	0.000193967	0.048	SLC38A10
cg14897188	17	0.00744	3.84e-05	0.03	RNASEK, C17orf49
cg15325704	17	0.00728	6.98e-06	0.015	MGC16275
cg16985966	17	0.00411	0.000130815	0.042	AZI1
cg16988185	17	0.00373	0.000102603	0.039	ENPP7
cg17053854	17	0.00487	0.000206498	0.049	2015-09-09
cg17215234	17	-0.00167	7.05e-05	0.035	PSMB3
cg17255712	17	-0.0047	8.03e-05	0.037	SOX9
cg17745562	17	0.00227	0.000205587	0.049	CTNS, SHPK
cg18121946	17	0.00722	2.02e-05	0.024	RICH2
cg18323018	17	0.00317	6.48e-05	0.034	ENO3
cg18612040	17	0.00708	0.000190081	0.048	RPTOR
cg19038490	17	0.007	5.86e-05	0.034
cg19122948	17	0.00436	1.43e-05	0.021	CSNK1D
cg19218102	17	0.00284	0.000104779	0.039	FOXK2
cg19776366	17	0.01017	2.46e-05	0.026	BAIAP2
cg19826045	17	0.00589	2.59e-05	0.026	ACE
cg19874450	17	0.00722	0.000132905	0.042	GGNBP2
cg20318252	17	0.00704	1.91e-07	0.003	MSI2
cg20612875	17	0.00371	0.000120202	0.041
cg20616186	17	0.00275	0.00011577	0.04	SENP3
cg20643039	17	0.00371	1.69e-05	0.023	PIK3R5
cg20656830	17	0.00582	0.000145233	0.044
cg20657324	17	0.0049	0.000107004	0.039	GIT1
cg20777461	17	0.00512	2.65e-05	0.026	CAMKK1
cg20863668	17	0.00388	0.000129587	0.042	TSEN54
cg21275283	17	0.00547	9.9e-05	0.038	MYO15A
cg21289763	17	0.00466	6.27e-05	0.034	RPTOR
cg21550504	17	0.00602	2.41e-06	0.01	RPTOR
cg21796427	17	0.00252	8.51e-05	0.037	ACE
cg22129111	17	0.00756	3.34e-05	0.028	ALOXE3
cg22161784	17	0.00363	4.31e-05	0.031	RNF213, LOC100294362
cg22247041	17	0.00921	2.16e-06	0.009
cg22311200	17	-0.00678	7.15e-05	0.035
cg22353381	17	0.00535	7.59e-08	0.003	CSH2
cg22436527	17	0.00412	9.79e-05	0.038
cg23011419	17	0.00253	0.000212696	0.05	AXIN2
cg23565607	17	0.0045	4.02e-06	0.012	HEXDC
cg23835923	17	0.00227	0.000188305	0.048	SLC39A11
cg23898320	17	0.00569	3.52e-05	0.028	USP36
cg24089133	17	-0.00122	0.000164615	0.045	WDR16, STX8
cg24101979	17	0.00725	8.95e-05	0.038	NXN
cg24126880	17	0.00511	0.000168319	0.046
cg24171594	17	0.00482	0.000110482	0.04	BAIAP2
cg24200401	17	0.00438	4.29e-05	0.031	DNAH17
cg24239992	17	0.00397	6.11e-05	0.034
cg24677192	17	0.00386	3e-05	0.027	DNAH17
cg24950402	17	0.00271	8.3e-05	0.037	STAT5A
cg24995783	17	0.0051	5.72e-05	0.034	ZFP3
cg25433496	17	0.00822	3.01e-05	0.027	FAM101B
cg25705266	17	0.00273	0.000171451	0.046
cg25705936	17	0.00356	6.51e-05	0.034	RPTOR
cg25901400	17	0.00529	3.97e-05	0.03	RAB40B
cg25912699	17	0.00567	3.31e-05	0.028
cg26003785	17	0.00375	9.53e-09	0.001	NXN
cg26135975	17	0.00258	0.000156023	0.045
cg26167424	17	0.00568	2.59e-05	0.026	ZBTB4, AMAC1L3
cg26283240	17	0.00653	2.03e-05	0.024	NXN
cg26501664	17	0.00469	2.49e-05	0.026	SGCA
cg26750927	17	0.0067	4.17e-05	0.03	FKBP10
cg26768556	17	0.00477	5.47e-05	0.033	PDK2
cg26998842	17	0.00423	8.54e-05	0.037	AATK, MIR1250
cg27255115	17	0.00427	0.000141063	0.043	IGFBP4
cg27486151	17	0.00422	0.000108041	0.039	ZBTB4
cg06554192	18	0.00567	6.97e-05	0.035
cg06937978	18	0.00496	2.89e-05	0.027	NFATC1
cg07392482	18	0.00867	0.000179472	0.047	NAPG
cg07661480	18	0.0024	0.000200986	0.049	SMAD7
cg09830678	18	-0.0073	1.63e-07	0.003	MPPE1
cg13103051	18	0.00643	6.52e-06	0.015	ST8SIA5
cg13226362	18	0.00404	0.000126472	0.042	CTDP1
cg14477514	18	0.00567	0.000200213	0.049	BRUNOL4
cg15297799	18	-0.00696	9.86e-05	0.038	C18orf22
cg15784814	18	0.00501	6.57e-05	0.034	NFATC1
cg16978268	18	0.00982	4.05e-05	0.03	PHLPP1
cg18038361	18	-0.01128	0.000152926	0.045	TTR
cg18515624	18	-0.00423	0.000123869	0.041	FAM59A
cg19860752	18	0.0053	0.000188039	0.048	LOC647946
cg21444002	18	0.00589	5.81e-05	0.034	KIAA0427
cg21585100	18	0.00251	3.2e-05	0.028	NEDD4L
cg23319171	18	0.00654	0.000122919	0.041	MBP
cg23768702	18	0.01271	0.000210267	0.05	TCEB3CL, TCEB3C, KATNAL2
cg24752582	18	0.0022	0.000112529	0.04	PQLC1
cg25332265	18	0.00532	8.05e-05	0.037	NFATC1
cg00253971	19	0.0037	7.96e-05	0.037
cg00510948	19	0.00424	7.11e-05	0.035
cg00540558	19	-0.00255	4.17e-05	0.03	SERTAD1
cg00966686	19	0.00464	0.000198664	0.049	MAP2K2
cg01390135	19	0.00481	2.81e-05	0.026	MED16
cg01471710	19	0.00393	0.00019531	0.049	C19orf34, CSNK1G2
cg01483653	19	0.00543	5.73e-05	0.034	FCGRT
cg01608045	19	0.00539	2.5e-05	0.026	FZR1
cg02305651	19	0.00348	6.82e-07	0.007	RFX2
cg02449608	19	0.00678	0.000125982	0.042	C19orf18
cg02660440	19	0.00389	0.000211557	0.05	MIR199A1, DNM2
cg02874942	19	0.00294	8.1e-05	0.037	ACP5
cg03049846	19	0.00578	0.000122687	0.041	SLC7A10
cg03067574	19	0.00481	3.78e-06	0.012	CCDC9
cg03095527	19	0.00404	2.21e-05	0.026	C19orf26
cg03126177	19	0.00402	4.6e-05	0.031	MAST1
cg04361053	19	0.00444	0.000119424	0.041	SIPA1L3
cg04744717	19	0.00656	7.15e-05	0.035
cg05015176	19	-0.00211	0.000158875	0.045	TULP2, NUCB1
cg05255884	19	0.00328	2.9e-06	0.01	LMNB2
cg05299479	19	0.00708	1.52e-07	0.003	THOP1
cg05302915	19	0.00454	3.61e-06	0.012	NR2C2AP, RFXANK
cg05360665	19	0.00357	8.13e-05	0.037	CCDC130
cg05503433	19	0.00523	4.31e-05	0.031	ARHGEF1
cg05610244	19	0.00656	1.77e-05	0.023	BTBD2
cg05889881	19	0.00646	5.13e-05	0.033	TCF3
cg06161930	19	-0.00602	3.34e-05	0.028	ZNF787
cg06551168	19	0.00534	7.8e-06	0.016	MIER2
cg06642503	19	0.00473	0.000118933	0.041	LOC100128675
cg06721806	19	0.00739	2.21e-06	0.009	FFAR2
cg07015183	19	0.00344	0.000120431	0.041	CRTC1
cg07727295	19	0.00409	8.62e-05	0.038	ELL
cg07801378	19	0.00546	9.01e-05	0.038
cg08304525	19	0.00344	4.55e-05	0.031	PPP1R13L
cg08430680	19	0.00606	5.9e-07	0.007	TCF3
cg08462941	19	0.00704	0.000117343	0.041	PTPRS
cg08468472	19	0.00339	2.24e-05	0.026	MAP2K2
cg10633491	19	0.00707	2.85e-05	0.026	ZBTB7A
cg10696539	19	0.00542	8.14e-05	0.037	LSM7
cg10836101	19	-0.009	8.73e-05	0.038	VSTM2B
cg11233468	19	0.00723	7.47e-06	0.016	FUT6
cg11339587	19	0.00547	7.8e-06	0.016
cg11552585	19	0.00484	0.000153814	0.045	NCLN
cg11570697	19	0.00501	1.3e-05	0.02	RNF126
cg11846064	19	0.00776	0.000105194	0.039	RFX2
cg12002047	19	0.00691	6.26e-05	0.034	FCER2
cg12067547	19	0.00447	1.61e-05	0.022
cg12270140	19	-0.00729	9e-05	0.038	ZNF808
cg12289801	19	0.00692	2.77e-05	0.026	SFRS14
cg12576859	19	0.00322	8.31e-05	0.037	DYRK1B
cg14039368	19	0.00607	3.98e-05	0.03	PEX11G
cg14067541	19	0.00493	0.000119372	0.041	CPT1C
cg14108532	19	0.00882	7.32e-05	0.036	PSG10
cg14240723	19	0.00288	0.000210531	0.05
cg14547801	19	0.0058	3.59e-05	0.029	PPFIA3
cg14567332	19	0.00209	8.1e-06	0.016	ILF3
cg14791922	19	0.00449	9.45e-06	0.017	KDM4B
cg15205568	19	0.00352	6.55e-05	0.034	NOTCH3
cg15468423	19	0.00565	0.000104488	0.039	GNG7
cg15506281	19	0.00289	0.000189757	0.048	KANK2
cg15541401	19	0.00381	1.87e-05	0.024	DOHH
cg15562859	19	0.00384	0.000146959	0.044	KLF16
cg15820397	19	0.00721	2.22e-06	0.009	PGLS
cg15882797	19	0.00323	0.000113822	0.04	PNPLA6
cg15974216	19	0.00294	7.3e-05	0.036	UQCR
cg15985184	19	-0.00778	0.000109943	0.04	IGLON5
cg15995070	19	0.00272	0.000137328	0.043
cg16107172	19	0.00268	0.00020396	0.049	SLC27A5
cg16896911	19	-0.00916	3.63e-05	0.029	PEPD
cg17715482	19	0.00408	8.3e-05	0.037	EEF2
cg18179735	19	0.00639	3.98e-05	0.03	MKNK2
cg18376335	19	0.00134	9.15e-05	0.038	PLD3, C19orf47
cg18404628	19	0.00479	6.86e-05	0.035	REXO1
cg18536042	19	0.0075	8.67e-05	0.038	PRX
cg18748062	19	0.00494	7.12e-05	0.035	DAPK3
cg19510663	19	0.0056	1.45e-07	0.003	TMEM150B
cg19515390	19	0.00545	0.000135348	0.043	MORG1
cg19545560	19	0.00636	6.67e-05	0.034
cg19548313	19	0.00573	7.11e-05	0.035	HMHA1
cg19628469	19	0.00691	0.000210715	0.05	ELANE
cg20118823	19	0.00424	0.0001688	0.046	TCF3
cg20525355	19	0.00236	0.000117376	0.041	NUMBL
cg21500909	19	0.00903	6.46e-05	0.034	TMEM91, B9D2
cg21756367	19	0.00438	0.000143586	0.044	MRPL54, APBA3
cg22270364	19	0.00466	5.75e-05	0.034	TPM4
cg22565389	19	0.00305	0.000147719	0.044	CNN1
cg23188331	19	0.00392	0.000171313	0.046	ADAMTS10
cg23195373	19	-0.00804	1.44e-05	0.021
cg23336323	19	0.00279	8.93e-05	0.038	CHMP2A, UBE2M
cg23408615	19	0.00422	0.000164469	0.045
cg24083702	19	0.00371	0.000167191	0.046	MIA
cg24115835	19	0.00489	1.38e-05	0.021	2015-03-02
cg24346223	19	0.00637	1.97e-05	0.024	SNX26
cg24723883	19	0.00812	3.25e-07	0.004	GNG7
cg25136310	19	-0.00749	1.27e-05	0.02	RPL36
cg25455352	19	0.00482	6.04e-05	0.034	SAMD4B
cg25586175	19	0.00487	3.68e-05	0.029
cg25603587	19	-0.00339	0.000100736	0.039	ZNF763
cg25651627	19	0.0034	0.000192282	0.048	RNF126
cg25713411	19	0.0039	5.64e-05	0.034	KANK2
cg25775386	19	0.00661	0.000131175	0.042	INSL3
cg25871543	19	0.00259	9.14e-05	0.038	XAB2
cg25920686	19	-0.00816	4.79e-05	0.032	NOVA2
cg26018431	19	0.00486	0.000142583	0.044	CCDC114
cg26242446	19	0.00368	1.49e-05	0.022	EFNA2
cg26242866	19	0.00552	9.38e-05	0.038	LONP1
cg26621911	19	0.00221	0.000133114	0.042	CHMP2A
cg26839807	19	-0.00254	0.000110517	0.04	ZNF563
cg26848184	19	0.00341	2.15e-05	0.025	PIK3R2
cg26920057	19	0.00379	8.25e-05	0.037	TMEM91
cg27170720	19	0.00383	0.000153479	0.045	HIPK4
cg27261412	19	0.00384	2.76e-05	0.026	WIZ
cg27484610	19	0.00835	6.14e-05	0.034	PSG1
cg27503117	19	0.00738	1.68e-06	0.008	RAVER1
cg27653370	19	0.00374	0.00020099	0.049	PAK4
cg00401234	20	-0.01509	0.000175889	0.047	DSTN
cg01798385	20	0.00432	0.000103812	0.039	PREX1
cg01860778	20	-0.0104	0.000185142	0.048	MIR663
cg02849754	20	0.0143	5.68e-05	0.034
cg03001863	20	0.00475	7.49e-05	0.036
cg03199996	20	0.00694	0.000135935	0.043	FAM65C
cg04027612	20	0.0049	1.21e-05	0.02	GDF5
cg04898124	20	0.00728	8.95e-07	0.007	SULF2
cg05054149	20	-0.00899	0.000197381	0.049	NSFL1C
cg06821919	20	-0.00507	0.000133967	0.042	SNRPB2
cg08093619	20	0.00573	1.38e-05	0.021	CDH4
cg09119967	20	0.01059	7.65e-05	0.036	C20orf103
cg10842070	20	0.00482	3.26e-05	0.028	MIR941-1, DNAJC5, MIR941-3, MIR941-2
cg11149768	20	0.00556	0.000107349	0.039	SMOX
cg11284582	20	-0.00719	5.91e-05	0.034
cg12880227	20	-0.00787	0.000131433	0.042
cg14600090	20	0.00471	0.000136358	0.043
cg16206836	20	0.00469	9.04e-05	0.038	BLCAP
cg17428560	20	-0.00776	2.57e-05	0.026
cg17820025	20	0.00504	0.00015909	0.045	BLCAP
cg22042908	20	0.00309	0.000154948	0.045	RASSF2
cg22192692	20	-0.00189	0.00011646	0.041	SNRPB
cg23987549	20	0.01295	6.46e-07	0.007	PMEPA1
cg24221633	20	0.00455	0.000115084	0.04	KCNQ2
cg24442435	20	0.0025	4.94e-05	0.032	RBM38
cg26238800	20	-0.0051	2.24e-05	0.026	ZNF334
cg27500575	20	0.0044	2.7e-05	0.026	SS18L1
cg00929871	21	0.00339	5.6e-05	0.033
cg01145544	21	0.00493	4.72e-05	0.032	COL18A1
cg03566291	21	0.00537	0.000130973	0.042
cg04285033	21	0.00335	0.000207574	0.05
cg05190098	21	0.00259	6.74e-05	0.035	UBE2G2
cg05732300	21	-0.00744	6.72e-05	0.035	POFUT2, LOC642852
cg08247297	21	0.00454	2.33e-05	0.026	COL18A1
cg08406714	21	0.00393	2.26e-05	0.026	RRP1
cg12349676	21	-0.01109	2.58e-05	0.026
cg14581803	21	0.00839	0.000163146	0.045	FTCD
cg16087633	21	0.00293	0.000198667	0.049
cg26703511	21	0.00412	8.74e-05	0.038
cg27205487	21	0.00877	2.56e-05	0.026	C21orf34, MIR125B2
cg00592411	22	0.00273	0.000173726	0.046	GNB1L
cg01021975	22	0.00425	0.000164088	0.045	TTLL12
cg02233213	22	0.00469	5.66e-05	0.034	MIR33A, SREBF2
cg02895639	22	0.00641	9.6e-05	0.038	FAM19A5
cg03328201	22	0.00345	0.000213384	0.05	MIR130B
cg03816851	22	0.00487	0.000197262	0.049	MICAL3
cg04629951	22	-0.00685	0.000177627	0.047	PHF5A
cg06004017	22	0.00462	0.000191871	0.048	MN1
cg06045576	22	0.00249	0.000211631	0.05	COMT
cg06935052	22	0.00408	0.000155331	0.045	SMARCB1
cg06937832	22	0.00745	9.63e-05	0.038	FAM19A5
cg07431064	22	0.00299	4.45e-05	0.031	CBX7
cg09137533	22	-0.00993	0.00015959	0.045
cg09569869	22	0.00368	5.69e-05	0.034	FAM109B
cg09984479	22	0.0056	8.94e-05	0.038	TMEM184B
cg10576267	22	0.00536	0.00011642	0.041	RANGAP1
cg11665583	22	0.00312	0.000127056	0.042	TFIP11
cg11953250	22	0.00511	0.000119786	0.041	ARSA
cg13166171	22	0.00803	3.83e-05	0.03	PRR5-ARHGAP8
cg14572705	22	0.00333	1.34e-05	0.02	GRAMD4
cg15739206	22	0.00406	3.67e-05	0.029	TXNRD2
cg17609330	22	0.00349	4.58e-05	0.031	RAB36
cg18943949	22	0.00139	0.000202308	0.049	GNB1L, C22orf29
cg20146967	22	0.00442	1.09e-05	0.019
cg20200388	22	0.0033	1.91e-05	0.024	SAPS2
cg20680669	22	-0.00495	2.09e-08	0.001	MN1
cg21021469	22	0.0055	1.7e-06	0.008	GGT5
cg21425232	22	0.00573	9.89e-05	0.038
cg21732245	22	0.00459	0.000122781	0.041	LARGE
cg21889604	22	0.00271	0.000131187	0.042	BCR
cg22089929	22	0.00438	3.46e-05	0.028	SYNGR1
cg22281206	22	0.00389	0.000105282	0.039	INPP5J
cg22510462	22	0.00541	0.000126481	0.042
cg23441210	22	0.0044	0.000131751	0.042	FOXRED2
cg23750200	22	0.00407	7.2e-05	0.036	TBC1D22A
cg25161283	22	-0.0058	0.000131561	0.042	TRMT2A, RANBP1
cg25476775	22	0.00544	8.51e-07	0.007
cg25791279	22	0.00711	6.47e-05	0.034	PISD
cg26112317	22	0.00441	0.00014239	0.044	PRR5, PRR5-ARHGAP8
cg26253663	22	0.00902	0.000172056	0.046
cg26256539	22	0.0059	6.59e-05	0.034	TXNRD2
cg26532826	22	-0.00382	0.000140795	0.043	TCN2
cg27381549	22	0.00755	0.000153015	0.045	ADORA2A

## Sheet: Table S4
Table S4. CpG sites of blood DNA methylation in relation to NO2.
CpG site	Chr	Bp position	β	SE	p-value	FDR p-value	Gene	Location in gene	Relation to Island
cg04908668	6	32823941	-0.011739	0.00203455	7.94e-09	0.00226679	PSMB9	Body	S_Shore
cg14938677	7	127231698	0.0226732	0.00396238	1.05e-08	0.00226679	ARF5	3'UTR	S_Shelf
cg00344801	22	46685728	-0.0282507	0.00506118	2.38e-08	0.00318451	TTC38	Body	Island
cg18379295	14	52326155	0.0202935	0.00368022	3.5e-08	0.00318451	GNG2	TSS1500	OpenSea
cg25769469	5	71643841	0.034687	0.00630117	3.69e-08	0.00318451	PTCD2	Body	OpenSea
cg02234653	2	224625080	-0.0169238	0.00309831	4.7e-08	0.00337626	AP1S3	Body	OpenSea
cg08500171	6	31590674	0.0236901	0.00444449	9.81e-08	0.00534599	BAT2	Body	S_Shore
cg02276314	1	9301104	0.0238548	0.00455463	1.63e-07	0.00534599	H6PD	5'UTR	OpenSea
cg03302822	10	99928067	-0.0194471	0.00373929	1.98e-07	0.00534599	C10orf28	5'UTR	OpenSea
cg06713373	3	124837734	-0.0141302	0.00271616	1.97e-07	0.00534599	SLC12A8	Body	OpenSea
cg12047086	2	239134945	-0.0112057	0.00215345	1.95e-07	0.00534599	LOC151174	Body	OpenSea
cg13897348	1	1549699	0.0278333	0.00534779	1.94e-07	0.00534599	MIB2	TSS1500	N_Shore
cg23975840	12	117042895	0.0342172	0.00647101	1.24e-07	0.00534599			OpenSea
cg24637261	10	75410817	-0.0168032	0.0032193	1.79e-07	0.00534599	SYNPO2L	Body	S_Shelf
cg26413730	17	75376935	-0.0120137	0.00229712	1.7e-07	0.00534599	SEPT9	5'UTR	OpenSea
cg15007123	12	111798634	-0.0154731	0.00298918	2.26e-07	0.00541651	FAM109A	3'UTR	N_Shelf
cg00524900	5	118609965	0.0300018	0.00592756	4.16e-07	0.00646146	TNFAIP8	Body	OpenSea
cg00719568	1	113239645	-0.0185787	0.00373732	6.66e-07	0.00646146	MOV10	Body	OpenSea
cg00748072	2	174862824	0.0210581	0.00412929	3.4e-07	0.00646146			OpenSea
cg01296347	2	48276031	-0.00923822	0.00185054	5.97e-07	0.00646146			OpenSea
cg02368508	16	12060182	-0.0230709	0.00458768	4.93e-07	0.00646146	TNFRSF17	Body	OpenSea
cg03600432	12	109006223	-0.0134597	0.00271061	6.85e-07	0.00646146			OpenSea
cg03935956	16	23511855	0.0149391	0.00298528	5.61e-07	0.00646146	GGA2	Body	OpenSea
cg05587400	10	5817943	0.0273848	0.00547816	5.77e-07	0.00646146	GDI2	Body	OpenSea
cg10874314	10	129766623	0.02762	0.00540654	3.25e-07	0.00646146	PTPRE	5'UTR	OpenSea
cg11358199	2	8453529	-0.0247902	0.00496847	6.05e-07	0.00646146			OpenSea
cg13255542	11	134120785	0.0322358	0.00647864	6.5e-07	0.00646146	THYN1	Body	N_Shore
cg14180696	3	194089473	-0.021474	0.0042943	5.72e-07	0.00646146	LRRC15	5'UTR	OpenSea
cg17202724	17	61916730	0.0108361	0.00214891	4.59e-07	0.00646146	SMARCD2	Body	N_Shelf
cg17620335	10	51566824	0.0305128	0.00605422	4.66e-07	0.00646146	NCOA4	5'UTR	S_Shore
cg17805199	1	9310257	0.0142988	0.00282807	4.28e-07	0.00646146	H6PD	Body	OpenSea
cg21399203	4	57623913	-0.0338808	0.00673875	4.96e-07	0.00646146			OpenSea
cg21435375	2	172878103	0.0160621	0.00315486	3.56e-07	0.00646146	MAP1D	Body	OpenSea
cg21727145	15	101458127	0.0265765	0.00526096	4.38e-07	0.00646146	LRRK1	TSS1500	N_Shore
cg22488278	4	2321957	-0.0176796	0.00345233	3.04e-07	0.00646146	ZFYVE28	Body	OpenSea
cg22992279	4	26414901	0.0296247	0.00590915	5.35e-07	0.00646146	RBPJ	Body	OpenSea
cg23346237	22	46685655	-0.0240111	0.00482355	6.43e-07	0.00646146	TTC38	Body	Island
cg24302127	1	197778303	-0.0138217	0.00278068	6.67e-07	0.00646146			OpenSea
cg25436766	2	106792426	-0.0173505	0.00348111	6.22e-07	0.00646146	UXS1	Body	OpenSea
cg25887844	2	68961495	0.0199157	0.00399985	6.39e-07	0.00646146	ARHGAP25	TSS1500	OpenSea
cg26417554	3	9886232	0.0227017	0.00444242	3.22e-07	0.00646146	RPUSD3	TSS1500	S_Shore
cg27614376	3	16779726	-0.0137413	0.00276806	6.9e-07	0.00646146			OpenSea
cg08855705	8	94935718	-0.0148561	0.00300289	7.53e-07	0.00661499	PDP1	Body	OpenSea
cg09164206	15	70786271	-0.0145209	0.00294416	8.14e-07	0.00661499			OpenSea
cg10453758	3	132380190	0.0254097	0.00513931	7.65e-07	0.00661499	UBA5	Body	S_Shore
cg16346032	1	180100912	0.0327174	0.00662867	7.98e-07	0.00661499			OpenSea
cg17479280	1	156466088	-0.0301857	0.00611159	7.85e-07	0.00661499	MEF2D	5'UTR	N_Shelf
cg22160073	11	5653405	-0.0175694	0.00356115	8.07e-07	0.00661499	TRIM34	5'UTR	OpenSea
cg22809726	17	48262067	0.0130961	0.00264443	7.33e-07	0.00661499	COL1A1	3'UTR	OpenSea
cg10665891	12	117042917	0.035811	0.00726806	8.34e-07	0.00665796			OpenSea
cg06098215	10	51575702	0.0312187	0.00634461	8.63e-07	0.00671392	NCOA4	5'UTR	S_Shelf
cg13007701	8	13078829	0.0263841	0.00536813	8.88e-07	0.00671392	DLC1	Body	OpenSea
cg27287951	7	961322	-0.0196726	0.00400217	8.86e-07	0.00671392	ADAP1	Body	S_Shore
cg07561747	1	200983313	0.0317468	0.00647407	9.41e-07	0.00686978	KIF21B	Body	OpenSea
cg19570897	15	90191316	0.0222973	0.00454483	9.29e-07	0.00686978	KIF7	Body	N_Shore
cg01416168	1	48687359	-0.0114759	0.00234256	9.64e-07	0.00692357	SLC5A9	TSS1500	OpenSea
cg01407861	11	12307496	0.0239093	0.00489037	1.01e-06	0.00698473	MICALCL	TSS1500	OpenSea
cg07092805	13	21005388	0.0250259	0.00512081	1.02e-06	0.00698473	CRYL1	Body	OpenSea
cg10123201	3	46906323	0.0140522	0.00287694	1.04e-06	0.00698473	MYL3	TSS1500	OpenSea
cg26101277	17	32690412	0.0194021	0.00396671	1e-06	0.00698473	CCL1	TSS200	OpenSea
cg00484711	2	42331922	0.0292673	0.00606595	1.4e-06	0.0071805			S_Shelf
cg00907842	5	39219245	0.0306322	0.00632737	1.29e-06	0.0071805	FYB	5'UTR	OpenSea
cg01267797	5	79542470	0.0244865	0.0050781	1.42e-06	0.0071805	SERINC5	Body	OpenSea
cg01426713	6	106517533	0.0309974	0.00640691	1.31e-06	0.0071805			OpenSea
cg03836615	3	4856096	0.0234142	0.00485182	1.39e-06	0.0071805	ITPR1	Body	OpenSea
cg06504636	7	2089841	-0.0185114	0.00383898	1.42e-06	0.0071805	MAD1L1	Body	Island
cg10708955	17	8056950	0.0239123	0.0049446	1.32e-06	0.0071805	PER1	TSS1500	S_Shore
cg10909801	10	30319344	0.0249739	0.00512492	1.1e-06	0.0071805	KIAA1462	Body	OpenSea
cg11316887	10	29924694	-0.0259438	0.00538287	1.44e-06	0.0071805	SVIL	TSS1500	OpenSea
cg12991306	8	27941405	-0.0254538	0.00524047	1.19e-06	0.0071805	C8orf80	TSS200	OpenSea
cg13059136	11	2986541	0.0323763	0.00668655	1.29e-06	0.0071805	SNORA54	TSS1500	OpenSea
cg13439189	9	93926553	-0.0215866	0.00446056	1.3e-06	0.0071805			S_Shelf
cg13712012	2	40165558	-0.0139103	0.00288848	1.47e-06	0.0071805			OpenSea
cg14469436	3	127441359	0.0185887	0.00385008	1.38e-06	0.0071805	MGLL	Body	OpenSea
cg14995148	5	36683916	0.0175979	0.00362754	1.23e-06	0.0071805	SLC1A3	Body	OpenSea
cg15188939	15	72809154	-0.0182603	0.00377895	1.35e-06	0.0071805	ARIH1	Body	OpenSea
cg15256491	7	4729610	-0.0146042	0.00303196	1.46e-06	0.0071805	FOXK1	Body	OpenSea
cg16782719	12	129280334	-0.0154422	0.0031757	1.16e-06	0.0071805	SLC15A4	Body	Island
cg18089335	5	167983939	0.0169405	0.00348592	1.18e-06	0.0071805	PANK3	3'UTR	OpenSea
cg19774351	12	6433805	0.0151497	0.00312814	1.28e-06	0.0071805	PLEKHG6	Body	OpenSea
cg23320499	12	12659177	0.018728	0.00385143	1.16e-06	0.0071805	DUSP16	Body	OpenSea
cg26043955	8	123095289	-0.0195023	0.00404055	1.39e-06	0.0071805			OpenSea
cg27031754	5	54185940	-0.0181866	0.00376375	1.35e-06	0.0071805			OpenSea
cg01515070	22	39217188	-0.010034	0.00208623	1.51e-06	0.00732137	NPTXR	3'UTR	OpenSea
cg05798664	1	36825645	0.0326873	0.00680355	1.55e-06	0.00734885	STK40	Body	OpenSea
cg10615580	17	79005548	0.0242092	0.00503889	1.55e-06	0.00734885	FLJ90757	Body	N_Shore
cg08975164	5	126314773	0.0281951	0.00587187	1.57e-06	0.0073686	MARCH3	5'UTR	OpenSea
cg00249503	17	76565078	0.0184068	0.00384756	1.72e-06	0.00743376	DNAH17	Body	OpenSea
cg02162605	2	242814097	-0.0175259	0.00367215	1.82e-06	0.00743376	C2orf85	Body	N_Shore
cg02377024	2	96805411	0.0181075	0.003791	1.78e-06	0.00743376	ASTL	TSS1500	OpenSea
cg05586209	7	143079085	0.0129409	0.00270205	1.67e-06	0.00743376	ZYX	Body	Island
cg05830425	13	21654356	0.0368744	0.00769863	1.67e-06	0.00743376			OpenSea
cg06244417	9	137809628	0.0154224	0.00323351	1.85e-06	0.00743376	FCN1	1stExon	OpenSea
cg09718037	12	117042854	0.0286341	0.00600823	1.88e-06	0.00743376			OpenSea
cg10048215	12	12938383	0.0101217	0.00212301	1.86e-06	0.00743376	APOLD1	Body	N_Shore
cg10283505	11	94278912	0.0278754	0.00582901	1.73e-06	0.00743376	FUT4	1stExon	Island
cg10876767	4	7637533	0.0238775	0.00500378	1.83e-06	0.00743376	SORCS2	Body	OpenSea
cg11944324	11	1296536	-0.00907748	0.00190319	1.85e-06	0.00743376	TOLLIP	3'UTR	N_Shore
cg12019801	18	74114708	0.029508	0.00619626	1.91e-06	0.00743376	ZNF516	Body	Island
cg13628057	9	140651049	-0.0177126	0.00371935	1.91e-06	0.00743376	EHMT1	Body	OpenSea
cg14192130	6	167535764	-0.0245738	0.00514016	1.75e-06	0.00743376	CCR6	TSS1500	OpenSea
cg16256390	14	99712336	0.00877042	0.00183653	1.79e-06	0.00743376	BCL11B	Body	Island
cg16305292	8	142219965	0.0234651	0.00490982	1.76e-06	0.00743376			N_Shore
cg25017584	8	144824658	-0.0179819	0.00375336	1.66e-06	0.00743376			S_Shore
cg26678144	11	123389435	-0.0163084	0.00340902	1.72e-06	0.00743376			OpenSea
cg26775538	19	815090	0.0301825	0.00629467	1.63e-06	0.00743376	LPPR3	Body	Island
cg04664309	6	16168458	-0.0131532	0.0027646	1.96e-06	0.0074669			OpenSea
cg13464573	2	7172097	0.0257739	0.00541525	1.94e-06	0.0074669	RNF144A	Body	N_Shore
cg00517080	11	134098583	-0.022185	0.00466905	2.02e-06	0.00756677	VPS26B	Body	S_Shelf
cg01982788	12	56556339	0.00716097	0.00150703	2.02e-06	0.00756677	SMARCC2	3'UTR	OpenSea
cg08287903	4	115524813	-0.024333	0.0051318	2.12e-06	0.0077492	UGT8	5'UTR	S_Shelf
cg21842916	2	42880391	0.0190725	0.0040225	2.12e-06	0.0077492	MTA3	Body	OpenSea
cg23174662	14	62166083	-0.0264064	0.0055678	2.11e-06	0.0077492	HIF1A	Body	S_Shelf
cg00705730	2	106438120	0.0425673	0.00901344	2.33e-06	0.0078401	NCK2	5'UTR	OpenSea
cg04179740	10	73516760	0.0243166	0.005133	2.17e-06	0.0078401	CDH23	Body	OpenSea
cg04392554	22	46685472	-0.0318007	0.0067436	2.41e-06	0.0078401	TTC38	Body	Island
cg07301329	16	85648263	0.0128244	0.00271245	2.27e-06	0.0078401	KIAA0182	5'UTR	Island
cg09170397	1	181480632	-0.0071266	0.00151008	2.37e-06	0.0078401	CACNA1E	Body	OpenSea
cg11940177	10	99188478	0.0294398	0.0062302	2.3e-06	0.0078401	PGAM1	Body	S_Shelf
cg14012686	2	74785750	0.0166573	0.00351997	2.22e-06	0.0078401	C2orf65	3'UTR	S_Shelf
cg16362595	6	15305678	-0.0206941	0.00438502	2.37e-06	0.0078401	JARID2	Body	OpenSea
cg16509045	9	77502963	0.0323313	0.00684724	2.34e-06	0.0078401	TRPM6	5'UTR	S_Shore
cg19935471	8	99048265	0.0369813	0.00784623	2.44e-06	0.0078401	MATN2	3'UTR	OpenSea
cg21338225	7	30179748	0.0122065	0.00258695	2.38e-06	0.0078401	C7orf41	Body	S_Shelf
cg22249612	12	56121485	0.0305388	0.00646602	2.32e-06	0.0078401	CD63	Body	N_Shore
cg23277715	1	153330068	0.0160338	0.00338951	2.24e-06	0.0078401	S100A9	TSS1500	OpenSea
cg24561419	5	79553606	0.0308715	0.00654905	2.43e-06	0.0078401			S_Shore
cg26618703	7	922962	0.0223971	0.00475013	2.42e-06	0.0078401	C7orf20	Body	OpenSea
cg27389255	11	14664598	0.0160162	0.0033846	2.22e-06	0.0078401	PDE3B	TSS1500	N_Shore
cg15464148	12	6745057	-0.0174933	0.00371561	2.5e-06	0.00798362	LPAR5	5'UTR	OpenSea
cg16947583	2	189352810	-0.0180131	0.00382792	2.53e-06	0.00801596	GULP1	Body	OpenSea
cg19056664	5	1335965	-0.0177956	0.00378992	2.66e-06	0.00836505	CLPTM1L	Body	S_Shore
cg16387467	18	72166016	0.0195232	0.00416005	2.69e-06	0.00840683	CNDP2	TSS1500	S_Shore
cg12978253	10	134258602	0.0161052	0.00343432	2.74e-06	0.00849108	C10orf91	TSS200	OpenSea
cg04252938	16	88101013	-0.00852259	0.0018197	2.82e-06	0.00861852	BANP	Body	N_Shore
cg08791234	6	33267781	0.00426241	0.000910005	2.81e-06	0.00861852	TAPBP	3'UTR	S_Shore
cg20546777	12	13025369	0.0124025	0.00265031	2.87e-06	0.0087213			OpenSea
cg00421164	6	7111068	0.0292832	0.00627376	3.05e-06	0.00872423	RREB1	5'UTR	S_Shore
cg01632240	8	42009223	0.0290718	0.00622826	3.05e-06	0.00872423	AP3M2	TSS1500	N_Shore
cg02309841	3	11758425	0.0305631	0.00654204	2.99e-06	0.00872423	VGLL4	5'UTR	N_Shelf
cg04232128	5	138861241	0.0196173	0.00419805	2.97e-06	0.00872423	TMEM173	Body	OpenSea
cg05065948	4	26275089	0.0269663	0.00577812	3.06e-06	0.00872423			OpenSea
cg08644356	1	8388411	0.0201382	0.00431341	3.03e-06	0.00872423	SLC45A1	Body	N_Shore
cg11231069	2	240225142	-0.0236048	0.00504837	2.93e-06	0.00872423	HDAC4	Body	OpenSea
cg13290785	8	1959121	-0.0110851	0.00237163	2.95e-06	0.00872423			S_Shore
cg14843030	1	32716051	-0.0124465	0.00266391	2.98e-06	0.00872423	LCK	TSS1500	S_Shore
cg24137660	9	125281227	-0.0270538	0.0057989	3.08e-06	0.00873607	OR1J4	TSS200	OpenSea
cg13488811	11	128685313	0.0399862	0.00857924	3.15e-06	0.00881733			OpenSea
cg18745131	7	1269963	0.00653459	0.00140205	3.15e-06	0.00881733			Island
cg01476222	11	36522143	-0.0117933	0.00253487	3.28e-06	0.00899999	TRAF6	Body	OpenSea
cg08949656	8	61137558	0.0120784	0.00259653	3.29e-06	0.00899999	CA8	Body	OpenSea
cg12136387	12	116820108	0.0259104	0.00557377	3.34e-06	0.00899999			OpenSea
cg16575998	2	47382739	-0.00961478	0.00206815	3.34e-06	0.00899999	C2orf61	TSS1500	OpenSea
cg17976229	11	5653336	-0.0169695	0.00365025	3.34e-06	0.00899999	TRIM34	5'UTR	OpenSea
cg22013370	1	241981543	-0.0153073	0.00328832	3.24e-06	0.00899999			OpenSea
cg06270401	12	4699085	0.0349926	0.00753331	3.4e-06	0.00910095	DYRK4	TSS200	OpenSea
cg02060682	7	36190724	0.0297983	0.00641781	3.43e-06	0.00913205			N_Shore
cg22729539	12	122519119	0.023109	0.00498029	3.48e-06	0.00920759	MLXIP	Body	S_Shore
cg06806711	11	60223291	-0.0202112	0.00435862	3.53e-06	0.00925917	MS4A1	1stExon	OpenSea
cg08077673	7	130126368	0.0111558	0.00240677	3.57e-06	0.00925917	MEST	5'UTR	Island
cg09009788	13	77894098	0.019822	0.00427631	3.56e-06	0.00925917	MYCBP2	Body	OpenSea
cg06686156	16	20420222	-0.00977387	0.00210931	3.59e-06	0.00927009	ACSM5	TSS1500	OpenSea
cg01368900	3	13113959	-0.0184113	0.00399039	3.95e-06	0.00951408	IQSEC1	Body	N_Shore
cg01966878	4	90757139	0.0347567	0.00753079	3.93e-06	0.00951408	SNCA	5'UTR	N_Shore
cg03726817	12	62650767	0.0243378	0.00526606	3.81e-06	0.00951408			N_Shelf
cg03819286	16	4673974	0.021456	0.00465027	3.95e-06	0.00951408	MGRN1	TSS1500	N_Shore
cg04425005	4	146783253	0.0226731	0.00491201	3.92e-06	0.00951408	ZNF827	Body	OpenSea
cg11503710	10	64396659	-0.0126696	0.00274061	3.78e-06	0.00951408	ZNF365	5'UTR	OpenSea
cg12559471	4	58021530	-0.014986	0.00324278	3.81e-06	0.00951408			OpenSea
cg13491737	13	111295728	0.0166299	0.00360332	3.93e-06	0.00951408	CARS2	Body	S_Shore
cg14038949	10	6262673	-0.0191263	0.00414187	3.88e-06	0.00951408	PFKFB3	Body	Island
cg15953461	14	77489763	-0.0182605	0.00395549	3.9e-06	0.00951408			N_Shelf
cg18464823	15	34629056	-0.0212908	0.00461258	3.92e-06	0.00951408	SLC12A6	TSS200	N_Shore
cg27406919	16	87212733	0.00825365	0.00178602	3.81e-06	0.00951408			OpenSea
cg07147033	1	1549615	0.0299571	0.00649585	3.99e-06	0.00956072	MIB2	TSS1500	N_Shore
cg02164225	2	176977773	0.00630455	0.0013689	4.11e-06	0.00964185			S_Shore
cg03820688	2	55477848	0.0345575	0.00751759	4.29e-06	0.00964185	MTIF2	Body	OpenSea
cg08471335	22	46685653	-0.0243026	0.00528256	4.21e-06	0.00964185	TTC38	Body	Island
cg09418321	12	4699618	0.0297541	0.00647316	4.3e-06	0.00964185	DYRK4	5'UTR	OpenSea
cg10550882	20	1825647	0.0152154	0.00330355	4.11e-06	0.00964185			OpenSea
cg11133963	17	47297512	-0.0160128	0.00348347	4.29e-06	0.00964185	ABI3	Body	S_Shore
cg11376341	10	21796152	0.0323115	0.00702116	4.18e-06	0.00964185			N_Shore
cg13076829	18	45530698	-0.0150572	0.00327544	4.29e-06	0.00964185			N_Shelf
cg17078883	10	28759936	0.0343526	0.00746775	4.22e-06	0.00964185			OpenSea
cg24748448	17	3493352	-0.00966177	0.00210188	4.29e-06	0.00964185	TRPV1	Body	OpenSea
cg26292442	19	10693912	0.00905423	0.00196625	4.13e-06	0.00964185	AP1M2	Body	S_Shore
cg26761618	11	72928926	0.0208318	0.00452377	4.13e-06	0.00964185	P2RY2	TSS1500	N_Shore
cg05257528	19	846179	0.0252855	0.00550401	4.35e-06	0.00970848	PRTN3	Body	Island
cg00920892	8	37732224	-0.0225754	0.00491631	4.39e-06	0.00970929	RAB11FIP1	Body	OpenSea
cg13404688	10	89876324	0.0298176	0.0064936	4.39e-06	0.00970929			OpenSea
cg03035167	2	201336269	-0.0160081	0.00348772	4.44e-06	0.00973505	SPATS2L	Body	OpenSea
cg20977024	1	114336683	-0.015773	0.00343702	4.45e-06	0.00973505	RSBN1	Body	OpenSea
cg00077017	3	57994273	-0.00383422	0.000837045	4.64e-06	0.0100377	FLNB	1stExon	Island
cg10333594	16	1705338	0.0102884	0.0022476	4.71e-06	0.0100887	CRAMP1L	Body	N_Shore
cg15410418	5	59559180	0.0302077	0.00659791	4.69e-06	0.0100887	PDE4D	5'UTR	OpenSea
cg05936004	3	130693828	0.0375185	0.0082025	4.78e-06	0.0101569	ATP2C1	Body	OpenSea
cg06785429	3	182699414	-0.0122899	0.00268689	4.78e-06	0.0101569	DCUN1D1	TSS1500	S_Shore
cg05778424	17	55169508	0.0229043	0.00501944	5.04e-06	0.010442	AKAP1	5'UTR	OpenSea
cg14207267	12	113655841	0.0257735	0.00564607	5e-06	0.010442	IQCD	5'UTR	N_Shelf
cg25573640	14	64228599	0.0343452	0.00752051	4.95e-06	0.010442			OpenSea
cg25979244	1	231991715	-0.00848704	0.0018596	5.02e-06	0.010442	DISC1	Body	OpenSea
cg26714425	5	10330845	0.0186941	0.00409566	5.01e-06	0.010442			N_Shelf
cg14210119	2	182319707	0.0280162	0.00614205	5.08e-06	0.0104786			N_Shelf
cg01746550	2	60543791	-0.00910583	0.00199693	5.12e-06	0.0105016			OpenSea
cg11198596	3	66548117	0.0239707	0.00525994	5.18e-06	0.0105873	LRIG1	Body	N_Shelf
cg00955451	15	29213640	-0.0143017	0.00314129	5.29e-06	0.0106978	APBA2	TSS200	OpenSea
cg01001049	16	8995730	0.0135914	0.00298692	5.36e-06	0.0106978	USP7	Body	OpenSea
cg04554122	3	137938348	0.0289193	0.0063604	5.45e-06	0.0106978	ARMC8	Body	OpenSea
cg04590170	11	33893895	0.0307535	0.00675965	5.38e-06	0.0106978	LMO2	5'UTR	S_Shelf
cg07205154	1	176147105	-0.0188638	0.00415176	5.53e-06	0.0106978	RFWD2	Body	OpenSea
cg14506192	12	122711988	-0.0250626	0.0055147	5.5e-06	0.0106978	DIABLO	5'UTR	S_Shore
cg14715602	17	18088549	0.0115715	0.00254416	5.41e-06	0.0106978	ALKBH5	Body	S_Shore
cg14801864	20	17540975	0.0239243	0.00525837	5.37e-06	0.0106978	BFSP1	TSS1500	OpenSea
cg14932313	14	25043420	0.0219547	0.00483323	5.56e-06	0.0106978	CTSG	Body	OpenSea
cg15835232	17	53343075	0.00658757	0.00144993	5.54e-06	0.0106978	HLF	Body	S_Shore
cg20623506	17	79813410	0.00982289	0.00216152	5.51e-06	0.0106978	P4HB	Body	OpenSea
cg23679819	18	13730665	-0.0255904	0.00563242	5.54e-06	0.0106978	RNMT	5'UTR	S_Shelf
cg26785882	3	177520588	-0.0108526	0.00238904	5.56e-06	0.0106978			OpenSea
cg01692842	11	134126364	0.0335472	0.00739055	5.65e-06	0.0107486	ACAD8	Body	S_Shelf
cg16371518	11	46564493	0.0093256	0.00205396	5.62e-06	0.0107486	AMBRA1	Body	OpenSea
cg27666046	17	80279077	-0.0296032	0.00652247	5.66e-06	0.0107486	SECTM1	3'UTR	Island
cg23013137	14	24676542	-0.0220133	0.00485196	5.71e-06	0.0107852	TSSK4	Body	OpenSea
cg02343628	15	93790914	0.0312117	0.00688111	5.74e-06	0.0107962			OpenSea
cg01140006	16	57701999	0.0310217	0.00684918	5.92e-06	0.0107986	GPR97	TSS200	OpenSea
cg05921138	11	121440849	-0.0154384	0.00340936	5.95e-06	0.0107986	SORL1	Body	OpenSea
cg07978738	10	116298339	0.0126436	0.00278976	5.84e-06	0.0107986	ABLIM1	Body	OpenSea
cg08122070	1	1689610	0.0332021	0.00733286	5.96e-06	0.0107986	NADK	Body	N_Shelf
cg11123644	2	219597614	0.029208	0.00644156	5.78e-06	0.0107986	TTLL4	5'UTR	OpenSea
cg12140977	8	134513309	-0.0135778	0.00299886	5.96e-06	0.0107986	ST3GAL1	5'UTR	OpenSea
cg17122311	16	28517278	0.0251026	0.0055433	5.94e-06	0.0107986	IL27	Body	OpenSea
cg22881435	8	37732086	-0.018307	0.00404285	5.95e-06	0.0107986	RAB11FIP1	Body	OpenSea
cg22707438	11	46364127	0.0134103	0.0029631	6.02e-06	0.0108512	DGKZ	Body	N_Shelf
cg02757609	17	74552994	0.0182382	0.00403369	6.14e-06	0.0108913			N_Shore
cg07728579	15	83475013	-0.0163227	0.0036096	6.13e-06	0.0108913	FSD2	TSS1500	N_Shelf
cg13622546	9	132402607	0.0310388	0.00686476	6.14e-06	0.0108913	ASB6	Body	N_Shore
cg16000989	4	41983716	0.0326264	0.00721255	6.08e-06	0.0108913	DCAF4L1	5'UTR	N_Shore
cg00901675	13	30728236	-0.0193315	0.00430535	7.12e-06	0.0109013			OpenSea
cg01448863	14	70264043	0.0310038	0.00686205	6.24e-06	0.0109013	SLC10A1	TSS200	OpenSea
cg01840419	15	100890979	0.017516	0.0038819	6.42e-06	0.0109013	FLJ42289	TSS1500	S_Shore
cg02117271	5	10618513	0.0152584	0.00340277	7.32e-06	0.0109013	ANKRD33B	Body	OpenSea
cg02141084	12	8834151	0.0158963	0.00352958	6.68e-06	0.0109013			OpenSea
cg02663352	11	35167041	-0.0153053	0.00341577	7.44e-06	0.0109013	CD44	Body	OpenSea
cg04126957	1	1479238	0.0233923	0.00521387	7.24e-06	0.0109013	SSU72	Body	S_Shelf
cg04407248	16	31148196	0.0353914	0.00789202	7.31e-06	0.0109013	PRSS8	TSS1500	OpenSea
cg05168229	13	45390049	0.0177034	0.00392204	6.37e-06	0.0109013			OpenSea
cg05593759	5	125695848	-0.012231	0.00271641	6.71e-06	0.0109013	GRAMD3	1stExon	OpenSea
cg05928448	18	13216522	0.0144831	0.00321356	6.58e-06	0.0109013			N_Shore
cg06526620	11	94278324	0.025708	0.00570879	6.69e-06	0.0109013	FUT4	1stExon	Island
cg06867755	2	225397387	0.0324931	0.00724745	7.35e-06	0.0109013	CUL3	Body	OpenSea
cg08078028	10	120802096	0.0329976	0.00734761	7.09e-06	0.0109013	EIF3A	Body	Island
cg08691235	2	179395935	0.025783	0.00571749	6.5e-06	0.0109013	TTN	Body	OpenSea
cg09501509	6	89745356	0.0321048	0.00714267	6.96e-06	0.0109013			OpenSea
cg10743102	3	177055590	-0.0233152	0.0051804	6.77e-06	0.0109013			OpenSea
cg10752508	3	98313516	0.0323196	0.00719026	6.96e-06	0.0109013	CPOX	TSS1500	S_Shore
cg10941749	15	52030519	-0.0138007	0.00305359	6.2e-06	0.0109013	LYSMD2	TSS200	S_Shore
cg13740187	1	154164699	0.0159637	0.00354718	6.78e-06	0.0109013	TPM3	TSS200	OpenSea
cg13836518	9	100883593	0.0189633	0.00420273	6.42e-06	0.0109013	CORO2A	3'UTR	S_Shore
cg15086439	1	236563070	0.0352318	0.00781316	6.5e-06	0.0109013	EDARADD	Body	S_Shelf
cg15279800	3	127792691	0.0131292	0.00291933	6.88e-06	0.0109013			N_Shore
cg15975802	12	7055458	0.0169933	0.00378823	7.26e-06	0.0109013	PTPN6	TSS1500	S_Shore
cg16652347	7	132170652	-0.0275317	0.00610632	6.52e-06	0.0109013	PLXNA4	Body	OpenSea
cg16671238	13	20987145	0.0155591	0.00347074	7.36e-06	0.0109013	CRYL1	Body	N_Shore
cg17023419	16	2581414	-0.0141825	0.00316479	7.42e-06	0.0109013	CEMP1	1stExon	N_Shore
cg17462329	17	79803671	0.0115256	0.00257011	7.31e-06	0.0109013	P4HB	Body	N_Shore
cg17566718	10	72357735	-0.00628818	0.00140306	7.4e-06	0.0109013	PRF1	3'UTR	N_Shelf
cg17572056	3	195947062	0.0268372	0.00596953	6.93e-06	0.0109013	OSTalpha	Body	OpenSea
cg18286323	11	1670305	-0.00643056	0.00142451	6.36e-06	0.0109013	HCCA2	Body	N_Shelf
cg18535415	1	200983238	0.0234481	0.00522923	7.32e-06	0.0109013	KIF21B	Body	OpenSea
cg18835596	6	135540107	0.0247339	0.0055043	7e-06	0.0109013	MYB	3'UTR	OpenSea
cg19348272	7	77044158	-0.0134091	0.00297626	6.63e-06	0.0109013	PION	Body	N_Shore
cg19645534	11	95220890	-0.010553	0.00234901	7.04e-06	0.0109013			OpenSea
cg19741273	14	101123263	0.0183951	0.00409026	6.88e-06	0.0109013	C14orf70	TSS1500	S_Shore
cg20952652	2	106757367	0.0248377	0.00552521	6.95e-06	0.0109013	UXS1	Body	OpenSea
cg21486834	17	74477542	-0.0135389	0.00301087	6.9e-06	0.0109013	RHBDF2	Body	S_Shelf
cg21491609	4	129224165	0.0161448	0.00357378	6.26e-06	0.0109013			OpenSea
cg22660207	4	174320772	0.0291743	0.00646031	6.3e-06	0.0109013	SCRG1	TSS200	OpenSea
cg23011886	5	179230002	0.00944196	0.00210109	7e-06	0.0109013	MGAT4B	Body	S_Shore
cg23015664	7	2040109	-0.0114895	0.00254777	6.49e-06	0.0109013	MAD1L1	Body	OpenSea
cg23557426	14	65944637	-0.0114326	0.00253981	6.75e-06	0.0109013	FUT8	5'UTR	OpenSea
cg23575688	11	119486443	0.0274441	0.00610792	7.02e-06	0.0109013			OpenSea
cg23845250	12	132944590	-0.0173914	0.00387538	7.2e-06	0.0109013			OpenSea
cg24606533	1	56973115	0.0286414	0.00636564	6.82e-06	0.0109013	PPAP2B	Body	OpenSea
cg24834394	12	12620789	0.0239434	0.00533147	7.09e-06	0.0109013			OpenSea
cg26332488	1	2230640	-0.0173632	0.00384182	6.2e-06	0.0109013	SKI	Body	N_Shore
cg26872780	2	149478494	0.0300159	0.00668027	7.02e-06	0.0109013	EPC2	Body	OpenSea
cg27583104	2	240299910	0.0155307	0.00346563	7.42e-06	0.0109013	HDAC4	5'UTR	OpenSea
cg08716255	11	95433344	-0.0268415	0.00599157	7.47e-06	0.0109106			OpenSea
cg05007997	2	219246985	0.028374	0.00633849	7.59e-06	0.0109227	SLC11A1	1stExon	OpenSea
cg08329754	17	78797015	0.0202297	0.00451954	7.6e-06	0.0109227	RPTOR	Body	N_Shore
cg23098068	2	172650722	0.0240246	0.00536587	7.56e-06	0.0109227	SLC25A12	Body	OpenSea
cg24690314	6	144018564	0.0343996	0.00768039	7.5e-06	0.0109227	PHACTR2	Body	OpenSea
cg25083732	4	6695464	0.0263832	0.00589319	7.57e-06	0.0109227	S100P	TSS200	OpenSea
cg00211174	3	127332098	0.034657	0.007747	7.69e-06	0.0109757	MCM2	Body	OpenSea
cg05875239	14	99787559	-0.0209566	0.00468404	7.67e-06	0.0109757			OpenSea
cg02314348	15	91224043	0.006443	0.00144064	7.74e-06	0.0110045			OpenSea
cg16044480	11	72451421	-0.0215049	0.00480965	7.78e-06	0.0110264	ARAP1	5'UTR	OpenSea
cg04528445	14	103545835	-0.0103505	0.00231575	7.84e-06	0.0110474			S_Shelf
cg05820959	7	151248135	0.0139257	0.00311629	7.87e-06	0.0110474			OpenSea
cg08944026	5	10626811	0.0264958	0.00592841	7.85e-06	0.0110474	ANKRD33B	Body	OpenSea
cg04009342	12	25204113	-0.0119452	0.00267457	7.96e-06	0.0110698	LRMP	TSS1500	OpenSea
cg05708073	1	109637162	0.0251502	0.00563125	7.96e-06	0.0110698	TMEM167B	3'UTR	S_Shelf
cg21859290	11	67274402	0.0170041	0.00380688	7.94e-06	0.0110698	CDK2AP2	3'UTR	N_Shore
cg19198358	8	1725179	0.0145388	0.00325651	8.02e-06	0.0110837	CLN8	Body	OpenSea
cg23060465	8	141625545	-0.00959673	0.00214927	8e-06	0.0110837	EIF2C2	Body	OpenSea
cg07151565	12	53869995	0.00601333	0.00134746	8.09e-06	0.0111063	PCBP2	Body	OpenSea
cg23698124	17	2154177	-0.0159985	0.0035847	8.08e-06	0.0111063	SMG6	Body	OpenSea
cg07719172	12	109889431	-0.0120528	0.00270202	8.17e-06	0.0111077	KCTD10	Body	OpenSea
cg15742700	8	11350853	-0.0140924	0.00315921	8.17e-06	0.0111077	BLK	TSS1500	OpenSea
cg21586152	19	853540	0.0249547	0.0055943	8.17e-06	0.0111077	ELANE	Body	N_Shore
cg24504014	11	110297121	0.0311375	0.0069844	8.27e-06	0.0112038			N_Shelf
cg20654624	17	73772719	0.0147681	0.0033137	8.32e-06	0.011245	H3F3B	3'UTR	N_Shelf
cg23508201	17	38677884	0.00673233	0.00151151	8.43e-06	0.0113135			OpenSea
cg23782083	8	37997055	0.0287295	0.00645019	8.43e-06	0.0113135	ASH2L	3'UTR	OpenSea
cg20164226	7	73820590	0.017172	0.00385614	8.46e-06	0.0113246			OpenSea
cg09467433	3	171283606	0.0362305	0.00814217	8.6e-06	0.0114008			OpenSea
cg12701768	10	75597445	0.00605667	0.00136084	8.56e-06	0.0114008	CAMK2G	Body	N_Shore
cg13742400	2	225639708	0.0204126	0.00458682	8.58e-06	0.0114008	DOCK10	Body	OpenSea
cg03526702	19	856145	0.0236958	0.00533067	8.78e-06	0.0115415	ELANE	Body	Island
cg10471548	6	7403054	0.0306334	0.00689227	8.81e-06	0.0115415	RIOK1	5'UTR	OpenSea
cg24549289	5	148809664	0.0193982	0.00436457	8.81e-06	0.0115415	LOC728264	Body	OpenSea
cg25699034	17	74721824	0.028231	0.00635183	8.81e-06	0.0115415	C17orf95	TSS1500	N_Shore
cg02184226	17	37385773	0.0164925	0.00371501	9.02e-06	0.0117433			S_Shelf
cg07188863	11	110055425	0.022278	0.00501798	9.01e-06	0.0117433			OpenSea
cg21634628	3	15687271	-0.0143011	0.00322268	9.09e-06	0.0118049	BTD	3'UTR	OpenSea
cg03406844	2	152220529	0.0342765	0.00772781	9.19e-06	0.0118891	TNFAIP6	Body	OpenSea
cg03799713	7	54764119	-0.022511	0.00507805	9.29e-06	0.0119018			N_Shore
cg07394914	4	185371335	-0.0153483	0.00346264	9.31e-06	0.0119018	IRF2	5'UTR	OpenSea
cg12405599	3	128370463	0.0366915	0.0082787	9.33e-06	0.0119018	RPN1	TSS1500	S_Shore
cg13315450	2	220114289	0.0131122	0.00295808	9.31e-06	0.0119018	STK16	Body	N_Shelf
cg14557714	9	90341385	0.00266762	0.000601885	9.33e-06	0.0119018	CTSL1	5'UTR	Island
cg12647970	6	3234297	0.0203164	0.00458559	9.4e-06	0.0119518			S_Shelf
cg00002080	21	30390417	-0.0129636	0.00292796	9.53e-06	0.0119646	RWDD2B	Body	N_Shore
cg01044849	6	30002723	0.0345799	0.00782111	9.81e-06	0.0119646	NCRNA00171	Body	OpenSea
cg04379041	20	62364801	0.0198135	0.00447313	9.45e-06	0.0119646	ZGPAT	Body	N_Shore
cg05903736	2	240197131	0.0160714	0.00363085	9.58e-06	0.0119646	HDAC4	Body	S_Shore
cg06202778	4	57514827	-0.0143413	0.00323878	9.51e-06	0.0119646	HOPX	3'UTR	OpenSea
cg07621645	2	144503739	0.0283609	0.00641521	9.83e-06	0.0119646	ARHGAP15	Body	OpenSea
cg08879111	2	102606829	-0.0156967	0.00354985	9.79e-06	0.0119646	IL1R2	TSS1500	OpenSea
cg08894588	16	58027941	0.0223668	0.0050598	9.85e-06	0.0119646			N_Shelf
cg12047944	17	4336445	0.00855048	0.00193414	9.83e-06	0.0119646	SPNS3	TSS1500	OpenSea
cg12580156	10	112588051	0.0178829	0.00404298	9.72e-06	0.0119646	RBM20	Body	OpenSea
cg16844053	7	148404978	0.0327978	0.00740988	9.59e-06	0.0119646	CUL1	5'UTR	OpenSea
cg21762728	6	170165905	0.0344327	0.00778185	9.66e-06	0.0119646	C6orf70	Body	OpenSea
cg22400420	1	183851242	0.033004	0.00745758	9.62e-06	0.0119646	RGL1	Body	OpenSea
cg22637435	8	141361108	0.0221771	0.00501502	9.77e-06	0.0119646	TRAPPC9	Body	S_Shore
cg23217386	11	5653254	-0.0190804	0.00431667	9.86e-06	0.0119646	TRIM34	5'UTR	OpenSea
cg25888881	10	31288287	0.0277374	0.00626571	9.56e-06	0.0119646	ZNF438	5'UTR	OpenSea
cg27305501	7	127028405	0.0137113	0.00310231	9.88e-06	0.0119646	ZNF800	Body	N_Shelf
cg09912552	8	134250937	0.0251042	0.00568839	1.02e-05	0.0119806	NDRG1	3'UTR	OpenSea
cg09916765	21	40758208	0.0147329	0.00333779	1.01e-05	0.0119806	WRB	Body	S_Shore
cg11014468	3	53362965	0.0330928	0.00750038	1.02e-05	0.0119806	DCP1A	Body	OpenSea
cg11389756	6	28875354	0.036184	0.00819014	9.96e-06	0.0119806	TRIM27	Body	OpenSea
cg11654011	19	43099795	0.0235196	0.00532489	1e-05	0.0119806	CEACAM8	TSS1500	OpenSea
cg12338690	7	72411810	-0.0140724	0.00318802	1.01e-05	0.0119806	POM121	Body	N_Shore
cg13500819	5	138725400	-0.0215967	0.00489244	1.01e-05	0.0119806	MGC29506	1stExon	N_Shelf
cg14203721	19	52266642	-0.00858345	0.00194563	1.03e-05	0.0119806	FPR2	5'UTR	OpenSea
cg20819482	8	9472057	0.0338471	0.00767213	1.03e-05	0.0119806	TNKS	Body	OpenSea
cg22579028	22	27056901	0.0384604	0.00870442	9.94e-06	0.0119806	MIAT	Body	S_Shelf
cg22917487	3	39322103	-0.0136106	0.00308322	1.01e-05	0.0119806	CX3CR1	Body	OpenSea
cg02579959	15	100890963	0.0320515	0.00726798	1.03e-05	0.0120085	FLJ42289	TSS1500	S_Shore
cg14294646	9	129243551	0.0140166	0.0031788	1.04e-05	0.0120085	FAM125B	Body	N_Shore
cg24262469	3	156391694	-0.019291	0.00437414	1.03e-05	0.0120085	TIPARP	TSS1500	N_Shore
cg10861599	1	173176523	0.0102149	0.0023175	1.04e-05	0.0120569	TNFSF4	TSS200	OpenSea
cg22102057	8	22084298	-0.00526992	0.00119586	1.05e-05	0.0120569	PHYHIP	Body	OpenSea
cg25133951	1	178575267	-0.0219948	0.00499066	1.05e-05	0.0120569			OpenSea
cg00209923	15	69071924	0.0167873	0.00381202	1.06e-05	0.0121123	ANP32A	3'UTR	OpenSea
cg00505318	3	69130918	-0.0197666	0.00449105	1.08e-05	0.0121123	UBA3	TSS1500	S_Shore
cg05355684	16	88720379	-0.013993	0.00317687	1.06e-05	0.0121123	MVD	Body	N_Shore
cg07051833	12	93808395	0.0265156	0.00602475	1.08e-05	0.0121123	UBE2N	Body	OpenSea
cg13047308	11	47471339	0.0315917	0.00717887	1.08e-05	0.0121123	RAPSN	TSS1500	OpenSea
cg16814786	10	51575763	0.0298499	0.00678219	1.08e-05	0.0121123	NCOA4	5'UTR	S_Shelf
cg18892446	5	73938574	0.0250465	0.00568914	1.07e-05	0.0121123	ENC1	TSS1500	S_Shore
cg24004483	1	944783	0.0202753	0.00460452	1.07e-05	0.0121123			N_Shelf
cg24235882	4	54928822	0.0295311	0.00671037	1.08e-05	0.0121123	CHIC2	Body	N_Shore
cg24231380	2	242813914	-0.0301099	0.00684314	1.08e-05	0.0121167	C2orf85	Body	N_Shore
cg07319315	2	135149599	0.0304939	0.00693381	1.09e-05	0.0121742	MGAT5	Body	OpenSea
cg08708961	1	227070630	-0.0286777	0.00652141	1.1e-05	0.0121742	PSEN2	Body	OpenSea
cg24691069	6	37322773	0.00774866	0.00176214	1.1e-05	0.0121742	RNF8	Body	S_Shore
cg00704780	2	242207920	0.0164901	0.00375626	1.13e-05	0.0121886	HDLBP	5'UTR	N_Shelf
cg01910727	1	226842455	0.0249476	0.00568317	1.13e-05	0.0121886	ITPKB	Body	OpenSea
cg02316506	3	42694803	0.0178152	0.00405428	1.11e-05	0.0121886	ZBTB47	TSS1500	N_Shore
cg03529261	4	185209641	-0.0231419	0.00527081	1.13e-05	0.0121886			OpenSea
cg06792126	15	90365488	0.0217116	0.0049409	1.11e-05	0.0121886			OpenSea
cg07609372	7	150885361	-0.0148666	0.00338729	1.14e-05	0.0121886	ASB10	TSS1500	OpenSea
cg10059056	11	46355283	0.0120522	0.00274402	1.12e-05	0.0121886	DGKZ	Body	S_Shore
cg11252118	10	131769845	-0.00658144	0.00149809	1.12e-05	0.0121886			Island
cg14644001	6	32116653	0.00864339	0.00196899	1.13e-05	0.0121886	PRRT1	3'UTR	Island
cg15636859	20	55982844	-0.021017	0.00478688	1.13e-05	0.0121886	RBM38	Body	Island
cg17259741	4	4291994	-0.00319592	0.000727007	1.1e-05	0.0121886	ZNF509	5'UTR	Island
cg23670353	1	59833489	0.0302391	0.00688083	1.11e-05	0.0121886	FGGY	Body	OpenSea
cg25079915	2	120192027	0.0236336	0.00537671	1.1e-05	0.0121886	TMEM37	Body	S_Shore
cg25853622	3	188425256	0.0284779	0.00648482	1.13e-05	0.0121886	LPP	Body	OpenSea
cg26842080	5	42922968	0.026025	0.00592998	1.14e-05	0.0121886			N_Shore
cg07401324	11	48036852	0.0314964	0.00718082	1.15e-05	0.012244	PTPRJ	Body	OpenSea
cg12423658	13	111318555	0.0193426	0.00441096	1.16e-05	0.0122738	CARS2	Body	OpenSea
cg27152190	16	50096867	-0.0104531	0.0023848	1.17e-05	0.0123514			N_Shelf
cg00427260	17	62401212	-0.00999694	0.00228152	1.18e-05	0.0123732	PECAM1	TSS200	OpenSea
cg03834767	7	90794392	0.0228351	0.00521886	1.21e-05	0.0123732	CDK14	3'UTR	OpenSea
cg05314350	6	28874702	0.0345137	0.00788612	1.21e-05	0.0123732	TRIM27	Body	OpenSea
cg06030535	5	158637684	0.0296256	0.00676638	1.2e-05	0.0123732			S_Shore
cg07235053	11	94278581	0.0178736	0.00408424	1.21e-05	0.0123732	FUT4	1stExon	Island
cg07744430	12	132345502	0.0178411	0.00407747	1.21e-05	0.0123732			OpenSea
cg08424167	1	48462862	0.00513976	0.00117402	1.2e-05	0.0123732			Island
cg09560452	22	29445903	-0.0059749	0.0013653	1.21e-05	0.0123732	ZNRF3	Body	Island
cg15947534	1	3668909	0.0115928	0.00264649	1.18e-05	0.0123732	CCDC27	TSS200	OpenSea
cg17084653	22	26822032	0.0238803	0.00545627	1.21e-05	0.0123732			N_Shelf
cg18020072	6	31590640	0.0145762	0.00332873	1.19e-05	0.0123732	SNORA38	TSS1500	S_Shore
cg18410685	14	34838703	0.0252741	0.00576837	1.18e-05	0.0123732			OpenSea
cg18980148	8	134552558	0.0268985	0.00614185	1.19e-05	0.0123732	ST3GAL1	5'UTR	OpenSea
cg26804423	7	8201134	0.0172767	0.00394683	1.2e-05	0.0123732	ICA1	Body	OpenSea
cg16617073	11	1060710	0.00981194	0.00224313	1.22e-05	0.0124161			S_Shelf
cg06601993	7	80244500	-0.00730463	0.00167084	1.23e-05	0.0125096	CD36	5'UTR	OpenSea
cg19420720	17	79816504	0.0243541	0.0055717	1.24e-05	0.0125096	P4HB	Body	N_Shore
cg16360836	2	240207606	0.0163164	0.00373369	1.24e-05	0.0125366	HDAC4	Body	OpenSea
cg02621376	1	85461303	-0.0173664	0.00397554	1.25e-05	0.0125489	MCOLN2	Body	N_Shore
cg02800733	19	8367151	0.0109298	0.00250195	1.25e-05	0.0125489	CD320	3'UTR	OpenSea
cg04421348	10	82299737	-0.01337	0.0030601	1.25e-05	0.0125489	SH2D4B	TSS1500	S_Shelf
cg04207142	8	86089106	-0.0126691	0.00290129	1.26e-05	0.0125574	E2F5	TSS1500	N_Shore
cg05200313	14	92960827	0.0311498	0.00713213	1.26e-05	0.0125574	SLC24A4	3'UTR	OpenSea
cg13801402	1	114429965	0.0341569	0.00782223	1.26e-05	0.0125574	BCL2L15	1stExon	OpenSea
cg11225405	1	117038246	0.0255835	0.00585955	1.26e-05	0.0125584			OpenSea
cg21275702	20	18269109	-0.00374589	0.000858079	1.27e-05	0.0125684	ZNF133	TSS200	Island
cg04468671	12	132337407	0.0187279	0.00429102	1.27e-05	0.0125834			S_Shelf
cg26672952	5	34497525	-0.0101449	0.00232458	1.28e-05	0.0125834			OpenSea
cg01232748	4	54928819	0.0281346	0.00644911	1.29e-05	0.0125844	CHIC2	Body	N_Shore
cg01725130	14	92994158	-0.012555	0.00288237	1.33e-05	0.0125844	RIN3	Body	OpenSea
cg02873991	12	25151263	-0.0308468	0.00707974	1.32e-05	0.0125844	C12orf77	TSS1500	OpenSea
cg06567290	11	118900111	0.0278811	0.006393	1.29e-05	0.0125844	SLC37A4	5'UTR	N_Shore
cg08229905	16	88969224	-0.00911498	0.00209011	1.29e-05	0.0125844	CBFA2T3	5'UTR	N_Shore
cg09915983	20	2844691	-0.00494573	0.00113512	1.32e-05	0.0125844	VPS16	Body	OpenSea
cg10621597	4	140481801	0.0200561	0.00459905	1.3e-05	0.0125844			S_Shelf
cg14688299	13	30728099	-0.0223292	0.00512581	1.32e-05	0.0125844			OpenSea
cg14760020	3	170529777	-0.0110113	0.00252744	1.32e-05	0.0125844			OpenSea
cg17023856	1	2036508	0.0331369	0.00760432	1.31e-05	0.0125844	PRKCZ	5'UTR	N_Shelf
cg17826006	8	1955196	0.0190762	0.00437665	1.31e-05	0.0125844			N_Shore
cg19456938	3	114012806	-0.0155048	0.00355521	1.29e-05	0.0125844	TIGIT	TSS200	OpenSea
cg20008101	14	55595227	0.0344091	0.00789162	1.3e-05	0.0125844	LGALS3	TSS1500	N_Shore
cg21119074	6	20211654	0.0207935	0.00476733	1.29e-05	0.0125844	MBOAT1	Body	N_Shore
cg24445167	12	2383231	-0.00977756	0.00224251	1.3e-05	0.0125844	CACNA1C	Body	OpenSea
cg26775087	3	15382808	-0.0142456	0.00326903	1.31e-05	0.0125844	SH3BP5	1stExon	OpenSea
cg10133935	19	1423753	0.0361354	0.00830091	1.34e-05	0.0126634	DAZAP1	Body	Island
cg14807945	2	145189102	-0.0119093	0.00273618	1.35e-05	0.0126634	ZEB2	Body	OpenSea
cg21781157	20	47874111	0.0313811	0.00720914	1.34e-05	0.0126634	ZNFX1	Body	OpenSea
cg24521869	17	47296970	-0.0181983	0.00418012	1.34e-05	0.0126634	ABI3	Body	Island
cg26880200	19	15292775	0.0198415	0.00455913	1.35e-05	0.0126639	NOTCH3	Body	S_Shore
cg02291020	10	81963408	0.0154574	0.00355468	1.37e-05	0.0127329	ANXA11	5'UTR	N_Shore
cg04598121	8	57358505	0.0107782	0.00247781	1.36e-05	0.0127329	PENK	Body	Island
cg08356637	11	8385767	0.0220899	0.0050791	1.37e-05	0.0127329			OpenSea
cg15825027	8	586336	0.0249125	0.00572885	1.37e-05	0.0127329			OpenSea
cg26242064	10	112127385	-0.0103803	0.00238684	1.37e-05	0.0127329			OpenSea
cg07524398	22	39261722	0.0122989	0.00282901	1.38e-05	0.0127522	CBX6	3'UTR	N_Shore
cg18023065	11	94278603	0.0244972	0.00563546	1.38e-05	0.0127522	FUT4	1stExon	Island
cg24753760	6	101846767	0.0131297	0.0030206	1.38e-05	0.0127522	GRIK2	TSS200	Island
cg02977524	1	234747788	0.0184581	0.00424786	1.39e-05	0.0127541			S_Shore
cg06784824	11	47376985	0.0159467	0.00366958	1.39e-05	0.0127541	SPI1	Body	Island
cg17385088	4	153611560	0.0298183	0.00686088	1.39e-05	0.0127541			OpenSea
cg06516865	12	11883921	-0.0164484	0.00378646	1.4e-05	0.0127776	ETV6	Body	OpenSea
cg13683934	9	99329461	-0.00583685	0.00134385	1.4e-05	0.0127776	CDC14B	TSS1500	Island
cg17343451	3	183899704	0.0200233	0.0046102	1.4e-05	0.0127776	AP2M1	Body	N_Shelf
cg27416489	2	149823115	0.0328587	0.00756587	1.41e-05	0.0127776	KIF5C	Body	OpenSea
cg02262553	4	87849250	0.0298275	0.00686879	1.41e-05	0.0127825			OpenSea
cg12743031	8	27219512	-0.0158283	0.00364608	1.42e-05	0.0128304	PTK2B	5'UTR	OpenSea
cg04438064	2	240161619	0.0165502	0.00381284	1.42e-05	0.0128347	HDAC4	Body	OpenSea
cg15058210	2	240196877	0.0194328	0.00447794	1.43e-05	0.0128376	HDAC4	Body	Island
cg20807852	17	48786231	0.0196573	0.0045293	1.42e-05	0.0128376	ANKRD40	TSS1500	S_Shore
cg06490113	21	47334174	-0.0135226	0.00311675	1.43e-05	0.0128681	PCBP3	Body	Island
cg00058291	1	228974133	0.015865	0.00365715	1.44e-05	0.0128779			OpenSea
cg01049678	7	150147536	0.0112048	0.00258397	1.45e-05	0.0129292	GIMAP8	TSS1500	OpenSea
cg17241289	7	71747632	-0.00927834	0.00213963	1.45e-05	0.0129292	CALN1	5'UTR	OpenSea
cg16762030	15	50148234	0.0336967	0.00777196	1.45e-05	0.0129383			OpenSea
cg00736299	16	4730465	0.0321284	0.00741407	1.47e-05	0.0129867	MGRN1	Body	Island
cg04118119	13	47371987	0.031589	0.00729005	1.47e-05	0.0129867	ESD	TSS1500	S_Shore
cg08535515	1	244816088	0.00562155	0.00129737	1.47e-05	0.0129867	PPPDE1	TSS1500	N_Shore
cg21157904	9	100837807	0.0201932	0.00465885	1.46e-05	0.0129867	TRIM14	3'UTR	OpenSea
cg00864661	4	87287889	-0.00866401	0.00200004	1.48e-05	0.0130093	MAPK10	5'UTR	OpenSea
cg21333217	3	129277321	-0.0160236	0.0036991	1.48e-05	0.0130093	PLXND1	Body	OpenSea
cg11596902	11	123324834	0.0319791	0.00738574	1.49e-05	0.0130725			OpenSea
cg13733708	20	44597685	0.0278579	0.006434	1.49e-05	0.0130725	ZNF335	Body	N_Shelf
cg05968822	1	226071684	0.0189223	0.00437241	1.51e-05	0.013112	TMEM63A	TSS1500	S_Shore
cg07143462	2	157289513	0.0278519	0.00644042	1.53e-05	0.013112			N_Shelf
cg08966889	6	52440429	0.0225809	0.00522138	1.53e-05	0.013112	TRAM2	Body	N_Shore
cg09694051	12	27181973	0.0367171	0.0084872	1.52e-05	0.013112	MED21	3'UTR	OpenSea
cg10462778	5	172314133	0.0340353	0.00786347	1.5e-05	0.013112	ERGIC1	Body	OpenSea
cg12547959	5	14326153	0.0325874	0.00753365	1.52e-05	0.013112	TRIO	Body	OpenSea
cg12721068	1	222695923	0.02254	0.00521151	1.53e-05	0.013112	HHIPL2	3'UTR	OpenSea
cg16023434	1	11395635	-0.0160545	0.00371108	1.52e-05	0.013112			OpenSea
cg18604419	14	101513037	-0.0074795	0.00172983	1.53e-05	0.013112	MIR889	TSS1500	OpenSea
cg18885162	6	41529269	0.00703262	0.00162637	1.53e-05	0.013112	FOXP4	5'UTR	S_Shore
cg19260606	1	15100030	0.0227161	0.00525009	1.51e-05	0.013112	KIAA1026	Body	OpenSea
cg24492202	4	2802612	0.0265106	0.00612575	1.51e-05	0.013112	SH3BP2	5'UTR	OpenSea
cg01400750	4	145956168	0.0337375	0.00780478	1.54e-05	0.0131547	ANAPC10	Body	OpenSea
cg21742790	3	138581702	0.0195839	0.00453195	1.55e-05	0.0132108			OpenSea
cg07613391	3	30708746	-0.0226385	0.00524006	1.56e-05	0.0132463	TGFBR2	Body	OpenSea
cg07578772	3	150420821	-0.025213	0.00583928	1.58e-05	0.0133146	FAM194A	Body	N_Shore
cg10145533	8	20350779	-0.0242603	0.00561813	1.57e-05	0.0133146			OpenSea
cg10318744	14	69282256	-0.0279652	0.00647561	1.57e-05	0.0133146			N_Shore
cg22495848	1	2425173	-0.0066058	0.00153013	1.58e-05	0.0133298	PLCH2	Body	OpenSea
cg17187521	12	125003379	0.0213705	0.00495142	1.59e-05	0.0133398	NCOR2	5'UTR	Island
cg21316236	17	40125781	-0.00926054	0.00214572	1.59e-05	0.0133398	CNP	Body	OpenSea
cg23704936	7	157072164	0.00849589	0.00196861	1.59e-05	0.0133398			Island
cg14010394	9	140138821	0.0163431	0.00378834	1.6e-05	0.0134129	FAM166A	Body	S_Shelf
cg08195176	11	116781303	0.0289439	0.00671078	1.61e-05	0.0134478	SIK3	Body	OpenSea
cg09502619	16	1609529	0.0235885	0.00547016	1.62e-05	0.0134723	IFT140	Body	OpenSea
cg07714085	2	46424852	-0.0114276	0.00265068	1.62e-05	0.013508			OpenSea
cg14185994	9	98637332	-0.0038807	0.000900319	1.63e-05	0.0135336	C9orf130	Body	Island
cg05858607	10	128593624	0.00338338	0.000785123	1.64e-05	0.0135645	DOCK1	TSS1500	Island
cg15535471	7	139332087	-0.021521	0.00499476	1.64e-05	0.0135645	HIPK2	Body	OpenSea
cg26646867	5	68785451	0.0345893	0.00802801	1.64e-05	0.0135645			N_Shelf
cg09183671	10	112630780	-0.00962293	0.00223443	1.66e-05	0.013634	LOC282997	TSS200	N_Shore
cg10755077	17	75318882	0.0150501	0.00349466	1.66e-05	0.013634	SEPT9	5'UTR	OpenSea
cg22675702	17	20026062	-0.00844582	0.0019614	1.66e-05	0.0136449	CYTSB	Body	OpenSea
cg11236746	3	33096255	0.0212331	0.0049317	1.67e-05	0.0136544	GLB1	Body	OpenSea
cg01016847	14	23303413	0.00922307	0.00214245	1.67e-05	0.0136586	MRPL52	Body	N_Shelf
cg06769739	1	17802692	0.0178796	0.00415367	1.67e-05	0.0136586			OpenSea
cg19851526	4	130257063	-0.0144171	0.00335033	1.68e-05	0.0137161			OpenSea
cg03608515	13	98112404	-0.013052	0.0030335	1.69e-05	0.0137247	RAP2A	Body	OpenSea
cg10502149	10	63746909	-0.0121086	0.00281455	1.69e-05	0.0137283	ARID5B	Body	OpenSea
cg00771722	5	131396253	0.0140398	0.00326396	1.7e-05	0.0137437	IL3	TSS200	OpenSea
cg01603073	5	176101928	-0.0134777	0.00313531	1.72e-05	0.0137448			OpenSea
cg03567896	4	7067375	0.0196677	0.00457585	1.72e-05	0.0137448	GRPEL1	Body	N_Shore
cg03877829	5	111190203	-0.0120057	0.00279167	1.7e-05	0.0137448	C5orf13	Body	OpenSea
cg04356090	12	129280133	-0.0123275	0.00286807	1.72e-05	0.0137448	SLC15A4	Body	N_Shore
cg13782615	11	4079556	0.0112185	0.00260932	1.71e-05	0.0137448	STIM1	Body	OpenSea
cg21473786	2	44311918	0.0253487	0.00589363	1.7e-05	0.0137448			N_Shelf
cg24504349	4	120974344	0.0322416	0.00749857	1.71e-05	0.0137448			OpenSea
cg04731714	11	67049212	0.0115846	0.00269709	1.75e-05	0.0137987	ADRBK1	Body	N_Shelf
cg07302959	7	92198639	0.0332026	0.00772943	1.74e-05	0.0137987	FAM133B	Body	OpenSea
cg09031958	5	179203369	0.0103543	0.00241153	1.76e-05	0.0137987	MAML1	3'UTR	OpenSea
cg09163720	10	134400506	0.033872	0.00788627	1.75e-05	0.0137987	INPP5A	Body	OpenSea
cg12473916	1	154943651	0.019114	0.00445166	1.76e-05	0.0137987	SHC1	5'UTR	N_Shelf
cg17007896	11	69261044	0.0244448	0.00569293	1.76e-05	0.0137987			S_Shelf
cg24137511	19	18260330	-0.0207838	0.00483887	1.75e-05	0.0137987	MAST3	Body	Island
cg26002008	5	1477719	0.0225893	0.0052586	1.74e-05	0.0137987	LPCAT1	Body	OpenSea
cg08860287	16	87877848	0.00899658	0.00209557	1.76e-05	0.0138029	SLC7A5	Body	OpenSea
cg02555727	12	129281546	-0.0134965	0.00314584	1.78e-05	0.0138211	SLC15A4	Body	S_Shore
cg04877737	22	50155965	-0.0124269	0.00289721	1.79e-05	0.0138211			N_Shore
cg08154963	17	33426885	0.0345781	0.00806114	1.79e-05	0.0138211	RAD51L3	3'UTR	OpenSea
cg08843248	16	89009929	-0.0155208	0.00361687	1.78e-05	0.0138211	CBFA2T3	Body	S_Shore
cg15049177	12	117476704	0.017418	0.00406013	1.79e-05	0.0138211			N_Shore
cg22380007	3	59718904	0.0375677	0.00875782	1.79e-05	0.0138211			OpenSea
cg23422170	2	10345003	0.0228696	0.00532863	1.77e-05	0.0138211	C2orf48	Body	OpenSea
cg25033076	18	11884680	-0.0133504	0.0031116	1.78e-05	0.0138211	MPPE1	Body	S_Shelf
cg25790531	6	113755716	0.0313919	0.00731791	1.79e-05	0.0138211			OpenSea
cg14086364	5	150678334	0.0331207	0.00772255	1.8e-05	0.0138223	SLC36A3	Body	OpenSea
cg02879656	10	88441539	-0.00740874	0.00172814	1.81e-05	0.0139053	LDB3	Body	OpenSea
cg17341174	7	97923834	0.0252476	0.00589232	1.83e-05	0.0139867	BAIAP2L1	Body	OpenSea
cg27655507	8	20159789	-0.0217022	0.00506513	1.83e-05	0.0139867			N_Shore
cg00799984	8	134307105	0.024931	0.00582002	1.84e-05	0.0140067	NDRG1	5'UTR	N_Shore
cg26348226	1	21617442	0.018711	0.00436814	1.84e-05	0.0140067	ECE1	TSS1500	S_Shore
cg01309569	1	5950209	0.0217324	0.00507679	1.86e-05	0.0141326	NPHP4	Body	N_Shore
cg01689405	1	26370407	0.0163965	0.00383015	1.86e-05	0.0141326	SLC30A2	Body	N_Shore
cg17485265	6	3848790	0.0174491	0.00407658	1.87e-05	0.0141346	FAM50B	TSS1500	N_Shore
cg01323964	7	65219171	0.0356993	0.00834682	1.89e-05	0.0141355	SNORA22	TSS1500	S_Shelf
cg03176386	7	38370664	-0.0133927	0.00313078	1.89e-05	0.0141355			OpenSea
cg03504039	2	238578435	-0.0115587	0.00270316	1.9e-05	0.0141355	LRRFIP1	Body	OpenSea
cg06068369	6	105837504	0.0235146	0.00549965	1.91e-05	0.0141355	PREP	Body	OpenSea
cg08677954	6	31604108	0.0204146	0.00477085	1.88e-05	0.0141355	BAT2	Body	OpenSea
cg13939204	9	130667057	0.0136761	0.00319848	1.9e-05	0.0141355			OpenSea
cg16964946	11	27442973	0.0326692	0.00763977	1.9e-05	0.0141355	LGR4	Body	OpenSea
cg18332814	13	24247649	-0.0119059	0.00278451	1.9e-05	0.0141355	TNFRSF19	3'UTR	OpenSea
cg21855316	22	36600979	-0.0333273	0.0077925	1.9e-05	0.0141355	APOL4	TSS200	OpenSea
cg23081284	10	468670	0.00735397	0.00171951	1.9e-05	0.0141355	DIP2C	Body	S_Shelf
cg26554141	8	111342449	-0.0126119	0.00294879	1.89e-05	0.0141355			OpenSea
cg23963071	6	2901712	-0.0233547	0.00546296	1.91e-05	0.014147	SERPINB9	5'UTR	N_Shore
cg12185908	3	20227516	-0.00256194	0.00059938	1.92e-05	0.0141491	SGOL1	5'UTR	Island
cg14685006	21	40141569	-0.0141088	0.00330099	1.92e-05	0.0141491	NCRNA00114	Body	OpenSea
cg17285931	2	240205408	0.0305159	0.00714004	1.92e-05	0.0141491	HDAC4	Body	OpenSea
cg02160684	8	126448033	0.0373489	0.00874334	1.94e-05	0.0141887	TRIB1	Body	S_Shelf
cg03492094	9	91994786	0.0103284	0.0024182	1.94e-05	0.0141887	SEMA4D	Body	N_Shore
cg04950342	3	30544522	-0.0137462	0.00321849	1.95e-05	0.0141887			OpenSea
cg09075114	4	25165803	0.0119901	0.00280713	1.94e-05	0.0141887			S_Shelf
cg20840847	15	29213626	-0.0128175	0.00300016	1.93e-05	0.0141887	APBA2	TSS1500	OpenSea
cg24774396	17	706005	-0.00993774	0.0023266	1.94e-05	0.0141887	NXN	Body	N_Shelf
cg07798602	1	65358393	-0.0172355	0.00403748	1.96e-05	0.014205	JAK1	5'UTR	OpenSea
cg14435098	9	138669066	-0.018699	0.00437981	1.96e-05	0.014205	KCNT1	Body	N_Shore
cg16805291	7	36022575	0.030668	0.00718407	1.96e-05	0.014205			Island
cg19301114	6	161796785	-0.0142398	0.00333488	1.95e-05	0.014205	PARK2	Body	OpenSea
cg21221873	8	28261942	0.00492963	0.00115462	1.96e-05	0.014205			S_Shelf
cg00278392	6	16802505	0.031647	0.00743219	2.06e-05	0.0142209			OpenSea
cg00509007	11	1781557	0.0131203	0.00308196	2.07e-05	0.0142209	HCCA2	Body	N_Shelf
cg00661777	7	106511741	-0.0289584	0.00678971	2e-05	0.0142209	PIK3CG	Body	S_Shelf
cg00738869	3	138552648	0.0117638	0.00276389	2.08e-05	0.0142209			N_Shore
cg01161042	4	2322052	-0.0157574	0.00369875	2.04e-05	0.0142209	ZFYVE28	Body	OpenSea
cg02893604	14	23512805	-0.00859171	0.0020143	2e-05	0.0142209	PSMB11	3'UTR	OpenSea
cg03700230	7	25702848	-0.0157936	0.00370896	2.06e-05	0.0142209			OpenSea
cg03989617	16	57662541	0.0124095	0.00291549	2.08e-05	0.0142209	GPR56	5'UTR	OpenSea
cg05000446	9	35042395	0.0352486	0.00827887	2.07e-05	0.0142209	C9orf131	1stExon	OpenSea
cg05117324	11	4469604	-0.0152241	0.00357112	2.02e-05	0.0142209	OR52K2	TSS1500	OpenSea
cg07015886	1	223317465	-0.0160939	0.00377687	2.03e-05	0.0142209	TLR5	TSS1500	S_Shore
cg07208891	16	87796307	-0.015078	0.00353443	1.99e-05	0.0142209	KLHDC4	Body	N_Shelf
cg08760493	4	109994039	0.0248935	0.00584029	2.02e-05	0.0142209	COL25A1	Body	OpenSea
cg09179723	6	30704955	-0.0323862	0.00759188	1.99e-05	0.0142209	FLOT1	Body	OpenSea
cg10962223	17	16931836	-0.0114253	0.00268401	2.07e-05	0.0142209			OpenSea
cg12018809	12	6745171	-0.0193039	0.00453135	2.04e-05	0.0142209	LPAR5	1stExon	OpenSea
cg14405813	7	139414573	-0.0135388	0.00317515	2.01e-05	0.0142209	HIPK2	Body	N_Shore
cg14492337	17	79813507	0.0104045	0.00243838	1.98e-05	0.0142209	P4HB	Body	OpenSea
cg14594044	4	6914621	0.0233271	0.00546942	2e-05	0.0142209	TBC1D14	5'UTR	S_Shelf
cg14683138	19	10781796	-0.00417905	0.0009791	1.97e-05	0.0142209	ILF3	Body	OpenSea
cg15935121	1	2230601	-0.0154327	0.00362581	2.08e-05	0.0142209	SKI	Body	N_Shore
cg16013543	1	154300241	0.0129803	0.00304366	2e-05	0.0142209	ATP8B2	TSS200	N_Shore
cg16214267	5	66299592	0.0072793	0.00170849	2.04e-05	0.0142209	MAST4	Body	N_Shore
cg16768966	17	9940227	0.0268923	0.00631751	2.07e-05	0.0142209	GAS7	Body	OpenSea
cg17390918	5	10502512	0.022952	0.00539206	2.08e-05	0.0142209			OpenSea
cg17587997	6	112085781	-0.0260351	0.00610162	1.98e-05	0.0142209	FYN	5'UTR	OpenSea
cg18069144	2	202967371	-0.00671231	0.00157632	2.06e-05	0.0142209			OpenSea
cg18450582	7	95546539	-0.0107675	0.00252886	2.06e-05	0.0142209	DYNC1I1	Body	OpenSea
cg22491680	12	96389547	0.0214769	0.00504586	2.08e-05	0.0142209	HAL	Body	Island
cg22640868	17	26661374	0.017078	0.0040086	2.04e-05	0.0142209	TNFAIP1	TSS1500	N_Shore
cg22820108	12	125003218	0.0154233	0.00362334	2.08e-05	0.0142209	NCOR2	5'UTR	Island
cg24118197	15	65674523	-0.0128356	0.00301097	2.02e-05	0.0142209	IGDCC4	3'UTR	S_Shelf
cg24705939	8	30413864	-0.0135166	0.00317318	2.05e-05	0.0142209	RBPMS	Body	OpenSea
cg26672098	2	42326070	0.0159839	0.00375185	2.04e-05	0.0142209			N_Shelf
cg21515785	5	99886768	0.0252989	0.00594506	2.09e-05	0.0142481	FAM174A	Body	OpenSea
cg23990557	15	99443249	0.0152195	0.00357704	2.09e-05	0.014269	IGF1R	Body	OpenSea
cg03187795	16	23535137	-0.00744855	0.00175095	2.1e-05	0.0142962	EARS2	Body	OpenSea
cg16567330	6	106577558	0.0248714	0.00584709	2.1e-05	0.0142971			OpenSea
cg19217535	2	65355927	0.0199511	0.00469102	2.11e-05	0.0143124	RAB1A	Body	N_Shore
cg07216133	6	7142066	0.0220523	0.00518593	2.12e-05	0.0143169	RREB1	5'UTR	S_Shore
cg10521431	10	104814810	-0.00838125	0.00197101	2.12e-05	0.0143169	CNNM2	Body	OpenSea
cg25409554	1	234871422	0.0193963	0.00456334	2.13e-05	0.0144106			OpenSea
cg06801028	10	51575592	0.0274665	0.00646328	2.14e-05	0.0144191	NCOA4	5'UTR	S_Shelf
cg10591948	17	42421375	0.022516	0.00529866	2.14e-05	0.0144191	GRN	TSS1500	OpenSea
cg24399212	10	133593587	-0.00897939	0.00211316	2.14e-05	0.0144191			OpenSea
cg08180187	4	24796689	0.012518	0.00294658	2.15e-05	0.0144577	SOD3	TSS1500	OpenSea
cg20706196	1	109242775	0.0209178	0.0049244	2.16e-05	0.0144699	PRPF38B	3'UTR	OpenSea
cg11035519	11	130051458	-0.0142462	0.00335434	2.17e-05	0.0144927	ST14	Body	OpenSea
cg11812928	1	227164459	0.0149398	0.00351823	2.17e-05	0.0145152	CABC1	Body	S_Shore
cg19787694	19	846117	0.0290528	0.00684255	2.18e-05	0.0145236	PRTN3	Body	Island
cg27428551	12	122155069	0.0333333	0.00785157	2.18e-05	0.0145316	TMEM120B	Body	S_Shelf
cg02073224	1	3458304	-0.010465	0.00246541	2.19e-05	0.0145549	MEGF6	Body	N_Shore
cg02226672	16	68398533	0.0281246	0.00662786	2.2e-05	0.0145971	SMPD3	Body	OpenSea
cg03857198	3	152927597	0.0286585	0.00675317	2.2e-05	0.0145971			OpenSea
cg24056365	1	110834615	0.0337053	0.00794419	2.21e-05	0.014616			OpenSea
cg03997145	7	104619961	0.0172804	0.0040736	2.21e-05	0.0146401			OpenSea
cg00905524	7	27206907	0.0140841	0.00332562	2.29e-05	0.0146498			N_Shore
cg03539717	19	13065086	0.0162018	0.00382351	2.26e-05	0.0146498	GADD45GIP1	Body	N_Shelf
cg05895403	16	31150380	0.0118237	0.00278922	2.24e-05	0.0146498	PRSS36	3'UTR	N_Shelf
cg06259934	10	81034374	0.0212916	0.00502831	2.29e-05	0.0146498	ZMIZ1	Body	OpenSea
cg07359306	3	52811297	0.0162685	0.00383951	2.26e-05	0.0146498	ITIH1	TSS1500	OpenSea
cg10426076	11	57158282	0.0294721	0.00695361	2.25e-05	0.0146498	PRG2	TSS200	OpenSea
cg11429664	15	91260578	-0.0058612	0.00138427	2.29e-05	0.0146498	BLM	5'UTR	Island
cg11626175	6	15365074	0.0161462	0.00381241	2.28e-05	0.0146498	JARID2	Body	OpenSea
cg12044210	15	29213858	-0.0116706	0.00275421	2.26e-05	0.0146498	APBA2	5'UTR	OpenSea
cg12510708	7	26193805	0.0247594	0.00584533	2.28e-05	0.0146498	NFE2L3	Body	S_Shore
cg12644285	15	93570953	0.0249349	0.00588867	2.29e-05	0.0146498	CHD2	3'UTR	OpenSea
cg13254203	1	35585672	-0.0107281	0.00253004	2.23e-05	0.0146498			N_Shore
cg13368786	20	33463522	0.0126091	0.00297749	2.29e-05	0.0146498	ACSS2	Body	N_Shore
cg13789303	6	108886681	0.0131708	0.00310676	2.24e-05	0.0146498	FOXO3	Body	S_Shelf
cg15169266	7	41376887	0.0286827	0.00677112	2.28e-05	0.0146498			OpenSea
cg16045731	14	24777708	0.0235412	0.00555715	2.27e-05	0.0146498	LTB4R2	TSS1500	N_Shelf
cg16788865	12	46778801	0.0344028	0.00812469	2.29e-05	0.0146498			S_Shore
cg17550566	7	2681436	0.0205758	0.00485905	2.29e-05	0.0146498	TTYH3	Body	OpenSea
cg22593342	10	82219410	-0.0213059	0.00502689	2.25e-05	0.0146498	TSPAN14	5'UTR	OpenSea
cg24880665	1	202772164	0.0324083	0.00765411	2.29e-05	0.0146498	KDM5B	Body	N_Shelf
cg26385062	6	33159361	0.0137939	0.00325777	2.29e-05	0.0146498	COL11A2	Body	N_Shore
cg19439071	17	74557625	0.0206485	0.00487729	2.3e-05	0.0146609	SNORD1A	TSS200	S_Shelf
cg06229674	22	39492189	-0.0102264	0.00241612	2.31e-05	0.0146844	APOBEC3H	TSS1500	OpenSea
cg13523568	4	3432342	0.0156959	0.00370891	2.32e-05	0.0146844	RGS12	Body	OpenSea
cg14106085	1	47902269	-0.00430857	0.00101811	2.32e-05	0.0146844	FOXD2	1stExon	N_Shore
cg24254387	1	45273495	0.00732031	0.00172967	2.31e-05	0.0146844	BTBD19	TSS1500	S_Shore
cg06869796	7	135412196	-0.00755289	0.00178495	2.32e-05	0.0146952	SLC13A4	1stExon	OpenSea
cg21103992	22	18325505	-0.0189602	0.0044812	2.33e-05	0.0146972	MICAL3	Body	S_Shore
cg12481212	6	44020245	0.0280322	0.00662721	2.34e-05	0.0147543			OpenSea
cg09491962	10	98900771	0.014571	0.00344508	2.34e-05	0.0147562	SLIT1	Body	OpenSea
cg01899937	4	185723505	0.011776	0.002785	2.35e-05	0.0147882	ACSL1	Body	N_Shore
cg21762695	7	36022695	0.0303446	0.00717642	2.35e-05	0.0147882			S_Shore
cg17547928	4	737930	0.0232152	0.00549244	2.37e-05	0.0148717	PCGF3	Body	N_Shore
cg27292547	12	1672440	0.0200352	0.00474061	2.38e-05	0.0148807			OpenSea
cg07440398	14	99712966	0.0131714	0.00311714	2.38e-05	0.0148914	BCL11B	Body	Island
cg13062455	14	81978021	0.0322738	0.00763736	2.38e-05	0.0148914	SEL1L	Body	OpenSea
cg02484352	5	131599890	0.0101374	0.00240068	2.41e-05	0.0149561	PDLIM4	Body	OpenSea
cg04605532	1	234843592	0.0332548	0.00787414	2.41e-05	0.0149561			OpenSea
cg05190176	12	48290002	0.0190393	0.00450895	2.42e-05	0.0149561	VDR	5'UTR	OpenSea
cg07333021	6	30612330	0.0306156	0.00724879	2.4e-05	0.0149561	C6orf134	3'UTR	N_Shelf
cg09475796	6	57071124	-0.00681543	0.00161384	2.41e-05	0.0149561	RAB23	Body	OpenSea
cg27000944	17	74721842	0.0165141	0.0039106	2.41e-05	0.0149561	C17orf95	TSS1500	N_Shore
cg20216752	17	6913521	0.0157955	0.00374184	2.43e-05	0.0150162	ALOX12	Body	N_Shelf
cg06639585	6	36236936	0.019524	0.00462699	2.45e-05	0.0150886	PNPLA1	TSS1500	OpenSea
cg22523050	7	137564212	0.026535	0.00628813	2.44e-05	0.0150886	CREB3L2	3'UTR	OpenSea
cg23275644	5	10457079	0.0261294	0.00619346	2.46e-05	0.0151157	ROPN1L	Body	OpenSea
cg12940181	2	145353012	0.0303827	0.00720315	2.47e-05	0.0151541			OpenSea
cg00546491	7	32111062	0.0118377	0.00280729	2.48e-05	0.0151652	PDE1C	TSS200	S_Shore
cg00637104	20	1785303	0.0341865	0.00810682	2.48e-05	0.0151652			S_Shore
cg16832648	10	35703322	0.0271725	0.00644428	2.48e-05	0.0151652	CCNY	Body	OpenSea
cg23599224	4	68334446	0.034744	0.00823979	2.48e-05	0.0151652			OpenSea
cg06719042	1	168436141	-0.0110732	0.00262783	2.51e-05	0.0153233			OpenSea
cg19936372	17	79801451	0.0148691	0.00352888	2.51e-05	0.0153233	P4HB	3'UTR	S_Shore
cg03878190	2	220047358	0.02112	0.00501508	2.54e-05	0.0153687	FAM134A	3'UTR	S_Shelf
cg11973132	11	67052656	0.0288958	0.00685961	2.53e-05	0.0153687	ADRBK1	Body	Island
cg13101705	1	183248593	-0.0141131	0.00335058	2.53e-05	0.0153687	NMNAT2	Body	OpenSea
cg13852284	10	77548353	0.0304224	0.00722392	2.54e-05	0.0153687	C10orf11	Body	OpenSea
cg25605313	19	17434267	0.0401351	0.00953004	2.54e-05	0.0153687	ANO8	3'UTR	N_Shelf
cg08082692	10	125805493	-0.00954866	0.00226804	2.55e-05	0.015423	CHST15	1stExon	S_Shore
cg12656896	6	8438818	0.0241855	0.00574547	2.56e-05	0.0154273			S_Shelf
cg16802439	16	88907184	0.0301835	0.00717512	2.59e-05	0.0155976	GALNS	Body	N_Shore
cg16649560	16	27338391	0.0177275	0.00421461	2.6e-05	0.0156093	IL4R	5'UTR	OpenSea
cg21581415	3	47460784	0.0154834	0.00368166	2.6e-05	0.0156181	SCAP	Body	S_Shore
cg24259291	20	47874072	0.0206693	0.0049149	2.61e-05	0.0156181	ZNFX1	Body	OpenSea
cg00679738	1	231175246	-0.00413937	0.000984601	2.62e-05	0.0156494	FAM89A	Body	Island
cg01242348	14	23586886	0.0178771	0.00425226	2.62e-05	0.0156494	CEBPE	Body	OpenSea
cg02515217	17	57918600	-0.0167906	0.00399392	2.62e-05	0.0156494	MIR21	TSS200	OpenSea
cg00690195	8	8915582	-0.0085193	0.00202777	2.65e-05	0.0156664			OpenSea
cg02595823	10	73848915	0.0126016	0.00299855	2.64e-05	0.0156664	SPOCK2	TSS200	S_Shore
cg06791664	16	50579112	0.00475413	0.00113173	2.66e-05	0.0156664			N_Shelf
cg14087413	9	35848330	-0.019021	0.00452675	2.65e-05	0.0156664	TMEM8B	Body	S_Shore
cg16240816	2	65861662	-0.0194825	0.00463529	2.63e-05	0.0156664			OpenSea
cg16458752	6	33255241	0.0102589	0.0024422	2.66e-05	0.0156664	WDR46	Body	N_Shore
cg16847428	4	26095438	0.0299659	0.00713132	2.65e-05	0.0156664			OpenSea
cg17090611	8	17017866	0.0319294	0.00760016	2.66e-05	0.0156664	ZDHHC2	Body	S_Shelf
cg19092837	1	10271724	0.0351346	0.00836311	2.66e-05	0.0156664	KIF1B	5'UTR	S_Shore
cg19257402	12	132356988	0.0221287	0.0052671	2.65e-05	0.0156664			OpenSea
cg13519902	3	50639079	0.0120789	0.00287633	2.68e-05	0.0157336			OpenSea
cg00777445	17	48970357	0.0330413	0.00787055	2.69e-05	0.0157441			OpenSea
cg05008854	10	7825899	0.0277642	0.00661449	2.7e-05	0.0157441	KIN	Body	N_Shelf
cg05327844	11	330872	-0.0178786	0.0042603	2.71e-05	0.0157441			Island
cg05970116	10	75351076	0.00628224	0.00149678	2.7e-05	0.0157441			OpenSea
cg05976481	12	92524968	0.0237881	0.00566856	2.71e-05	0.0157441			OpenSea
cg06895124	8	141588750	0.0175429	0.0041788	2.69e-05	0.0157441	EIF2C2	Body	OpenSea
cg07875121	5	139641530	0.016302	0.00388345	2.7e-05	0.0157441	PFDN1	Body	OpenSea
cg17616453	21	34175301	-0.00806908	0.00192186	2.69e-05	0.0157441	C21orf62	5'UTR	OpenSea
cg01870113	9	140106010	0.0197958	0.00472046	2.75e-05	0.0157811	NDOR1	Body	N_Shore
cg04519626	7	3208493	-0.0114462	0.00272857	2.73e-05	0.0157811			OpenSea
cg07691624	3	9886198	0.0126662	0.00302035	2.75e-05	0.0157811	RPUSD3	TSS1500	S_Shore
cg08543028	12	31902503	0.0284164	0.00677559	2.74e-05	0.0157811			OpenSea
cg10667895	2	102577876	0.0247055	0.00589058	2.74e-05	0.0157811			OpenSea
cg14707231	5	43001138	0.0250733	0.00597716	2.73e-05	0.0157811			S_Shore
cg24610854	5	130510020	-0.0104674	0.00249575	2.74e-05	0.0157811	LYRM7	Body	S_Shelf
cg26791148	15	82374456	-0.0152244	0.00363045	2.75e-05	0.0157811			OpenSea
cg13487026	13	113536116	-0.00580066	0.00138351	2.76e-05	0.0157988	ATP11A	3'UTR	N_Shore
cg21486510	2	7171998	0.0181011	0.00431731	2.76e-05	0.0157988	RNF144A	Body	N_Shore
cg05501357	11	33308269	0.0309056	0.00737331	2.77e-05	0.0158241	HIPK3	Body	OpenSea
cg13474450	8	142222685	0.027146	0.00647659	2.77e-05	0.0158241	SLC45A4	Body	S_Shore
cg03066323	7	99970779	0.0221384	0.0052833	2.79e-05	0.0158289	PILRA	TSS1500	OpenSea
cg03891962	16	89336560	-0.00958452	0.00228756	2.79e-05	0.0158289	ANKRD11	Body	S_Shore
cg06469895	16	69418206	0.0204008	0.00486856	2.79e-05	0.0158289	TERF2	Body	N_Shore
cg19494591	7	140174476	0.0230246	0.00549394	2.78e-05	0.0158289	MKRN1	Body	N_Shelf
cg23877683	10	88122364	0.0125832	0.00300326	2.79e-05	0.0158289	GRID1	Body	N_Shore
cg11125805	5	150678162	0.0283935	0.00677755	2.8e-05	0.0158429	SLC36A3	Body	OpenSea
cg01796438	3	11312864	0.0268342	0.00640774	2.82e-05	0.0158956	ATG7	TSS1500	N_Shore
cg05604874	17	80200785	0.0322207	0.00769454	2.82e-05	0.0158956			Island
cg19607845	6	52934457	0.0326576	0.00779798	2.81e-05	0.0158956	FBXO9	Body	S_Shelf
cg21442182	13	31446420	-0.00976685	0.00233325	2.84e-05	0.0159556			OpenSea
cg00300303	1	1067223	0.0214675	0.00512941	2.85e-05	0.0159641			OpenSea
cg07468327	16	54170217	0.027881	0.00666177	2.85e-05	0.0159641			OpenSea
cg21730533	7	38370676	-0.0137154	0.00327731	2.85e-05	0.0159641			OpenSea
cg02370605	18	63417776	0.00734671	0.0017566	2.89e-05	0.0159954	CDH7	5'UTR	Island
cg05006942	16	69776039	0.0261702	0.0062576	2.89e-05	0.0159954	NOB1	3'UTR	N_Shore
cg08628233	5	102729419	0.0171216	0.00409342	2.88e-05	0.0159954			OpenSea
cg10908953	11	121322456	0.0124647	0.00297923	2.87e-05	0.0159954	SORL1	TSS1500	N_Shore
cg19363785	8	95092340	-0.00588072	0.001406	2.88e-05	0.0159954			OpenSea
cg21712377	6	32829062	-0.00857855	0.00205109	2.88e-05	0.0159954			OpenSea
cg23815853	12	48147034	0.0318102	0.0076061	2.89e-05	0.0159954	RAPGEF3	Body	OpenSea
cg19200440	6	30569156	0.010173	0.00243276	2.89e-05	0.0160084	PPP1R10	3'UTR	OpenSea
cg26241460	11	1767775	0.0175754	0.00420376	2.9e-05	0.0160429	HCCA2	Body	N_Shore
cg09261289	12	10459923	-0.0114777	0.00274563	2.91e-05	0.0160603	KLRD1	TSS1500	OpenSea
cg12165841	12	1428039	0.0163509	0.00391241	2.92e-05	0.0160603	ERC1	Body	OpenSea
cg14011327	4	99584961	0.0111292	0.002663	2.93e-05	0.0160603			OpenSea
cg18053973	4	174703955	-0.0289459	0.00692668	2.93e-05	0.0160603			OpenSea
cg20227165	11	45115819	-0.00879226	0.00210393	2.93e-05	0.0160603	PRDM11	5'UTR	OpenSea
cg26226650	3	50276265	0.0270842	0.0064802	2.92e-05	0.0160603	GNAI2	Body	S_Shore
cg00020405	5	65439520	0.0169446	0.00405752	2.97e-05	0.0161167	SFRS12	TSS1500	N_Shore
cg01849093	11	110876141	-0.0212842	0.00509772	2.98e-05	0.0161167			OpenSea
cg05425326	16	58439361	0.0175728	0.00420828	2.97e-05	0.0161167	GINS3	3'UTR	OpenSea
cg07707505	1	12185435	0.0146205	0.00350369	3.01e-05	0.0161167	TNFRSF8	Body	OpenSea
cg07790752	1	147101904	0.0363793	0.0087107	2.96e-05	0.0161167			OpenSea
cg08730245	12	53902893	0.0303852	0.00727938	2.99e-05	0.0161167	NPFF	TSS1500	OpenSea
cg10442325	2	48401950	0.0268392	0.00642648	2.96e-05	0.0161167			OpenSea
cg12115800	3	73144435	0.0209236	0.00500998	2.96e-05	0.0161167			OpenSea
cg16493584	6	130544832	-0.0214199	0.00513275	3e-05	0.0161167	SAMD3	TSS1500	OpenSea
cg17897187	1	14923736	0.0194841	0.00466882	3e-05	0.0161167	KIAA1026	TSS1500	N_Shore
cg18298197	6	30593314	-0.00595109	0.00142485	2.96e-05	0.0161167	C6orf134	TSS1500	OpenSea
cg19906284	2	179395912	0.0248744	0.00596052	3e-05	0.0161167	TTN	Body	OpenSea
cg20482280	14	105936300	0.0199531	0.00478185	3.01e-05	0.0161167	MTA1	Body	Island
cg20692268	1	25358981	-0.0193003	0.00462244	2.98e-05	0.0161167			OpenSea
cg22884674	14	63960136	0.0139738	0.00334708	2.98e-05	0.0161167	PPP2R5E	Body	OpenSea
cg23713742	20	34202721	0.0221765	0.00531449	3.01e-05	0.0161167	SPAG4	TSS1500	N_Shore
cg24514600	8	128805414	0.0337479	0.00808544	2.99e-05	0.0161167	PVT1	TSS1500	N_Shore
cg24897320	1	110042528	0.022308	0.00534309	2.98e-05	0.0161167	CYB561D1	3'UTR	OpenSea
cg26434370	16	10909361	0.029252	0.00700978	3.01e-05	0.0161167	FAM18A	Body	N_Shelf
cg08106792	1	153509323	0.017102	0.00409921	3.02e-05	0.0161265	S100A6	TSS1500	S_Shore
cg14663208	1	42367407	-0.0121957	0.00292326	3.02e-05	0.0161265	HIVEP3	5'UTR	OpenSea
cg00791321	2	239999938	0.00877471	0.00210348	3.03e-05	0.0161266	HDAC4	Body	OpenSea
cg08704934	3	194826585	0.0267124	0.0064037	3.03e-05	0.0161266	C3orf21	Body	OpenSea
cg15251256	12	46101447	0.0310326	0.00744156	3.04e-05	0.0161745			OpenSea
cg18397975	5	33997484	0.025397	0.00609039	3.05e-05	0.0161745	AMACR	Body	OpenSea
cg18973586	4	963968	-0.0129417	0.00310362	3.05e-05	0.0161745	DGKQ	Body	Island
cg15980656	8	97583236	0.0307487	0.00737495	3.05e-05	0.0161922	SDC2	Body	OpenSea
cg03479209	3	58020999	-0.0230694	0.00553489	3.07e-05	0.0162283	FLNB	Body	OpenSea
cg05025332	2	65165160	-0.015454	0.00370765	3.07e-05	0.0162283			OpenSea
cg24119869	19	55043790	-0.0194672	0.00467024	3.07e-05	0.0162283	KIR3DX1	TSS200	OpenSea
cg21339445	21	45528892	-0.00553527	0.00132818	3.08e-05	0.0162402	PWP2	Body	S_Shore
cg10105237	8	135726091	-0.0150279	0.00360673	3.09e-05	0.01627	ZFAT	TSS1500	S_Shore
cg24165638	19	831456	0.0288247	0.00691808	3.09e-05	0.01627	AZU1	Body	N_Shelf
cg04503570	1	226897117	-0.00797448	0.00191496	3.12e-05	0.0162881	ITPKB	Body	OpenSea
cg05011265	14	22958399	-0.010003	0.00240202	3.12e-05	0.0162881			OpenSea
cg07708721	6	31590586	0.0107986	0.0025927	3.11e-05	0.0162881	SNORA38	TSS1500	S_Shore
cg07832674	3	9943884	0.00741394	0.00178041	3.12e-05	0.0162881	IL17RE	TSS1500	OpenSea
cg11479568	8	41522951	-0.010053	0.0024142	3.13e-05	0.0162881	ANK1	TSS200	OpenSea
cg12497543	10	97515377	0.0246366	0.0059155	3.12e-05	0.0162881	ENTPD1	TSS1500	OpenSea
cg13241645	3	52235959	0.0276881	0.00664827	3.12e-05	0.0162881	ALAS1	Body	S_Shelf
cg19037107	11	134126323	0.0308739	0.00741314	3.12e-05	0.0162881	ACAD8	Body	S_Shelf
cg02901136	1	153348305	0.0265183	0.00636955	3.14e-05	0.0163104	S100A12	TSS1500	OpenSea
cg06787633	12	117486878	0.014596	0.00350591	3.14e-05	0.0163104	TESC	Body	S_Shelf
cg14664412	3	122044043	0.03302	0.00793458	3.16e-05	0.0163937	CSTA	1stExon	OpenSea
cg25326952	7	148720088	0.0219851	0.00528285	3.16e-05	0.0163937	PDIA4	Body	OpenSea
cg05398700	14	102677141	0.0367097	0.00882206	3.17e-05	0.0163945	WDR20	Body	N_Shelf
cg11193767	4	83930905	0.0325584	0.0078247	3.17e-05	0.0163945	LIN54	5'UTR	N_Shore
cg20949306	2	135926634	-0.00725405	0.00174357	3.18e-05	0.0164111	RAB3GAP1	3'UTR	OpenSea
cg05697976	12	29376483	0.0289139	0.00695144	3.19e-05	0.0164632	FAR2	TSS200	OpenSea
cg07268332	11	10476494	0.0277834	0.00668038	3.2e-05	0.0164632	AMPD3	TSS200	S_Shelf
cg23258188	1	3075846	0.0135978	0.00326955	3.2e-05	0.0164632	PRDM16	Body	S_Shelf
cg06877366	7	1997203	0.00747468	0.00179798	3.22e-05	0.0164853	MAD1L1	Body	OpenSea
cg08517286	8	105601047	0.00334294	0.000804031	3.21e-05	0.0164853	LRP12	1stExon	Island
cg13573745	9	97405553	0.0249352	0.00599721	3.21e-05	0.0164853			S_Shelf
cg17367596	11	65546988	0.0187474	0.00450944	3.22e-05	0.0164853	DKFZp761E19	1stExon	N_Shore
cg19270197	19	53934743	0.0085019	0.00204502	3.22e-05	0.0164853	LOC147804	TSS1500	N_Shore
cg13504059	17	38721942	-0.01745	0.00419871	3.24e-05	0.016495	CCR7	TSS1500	OpenSea
cg15090877	17	79801920	0.0139548	0.00335745	3.23e-05	0.016495	P4HB	Body	N_Shelf
cg19270623	11	6259093	-0.00897398	0.00215889	3.23e-05	0.016495	CNGA4	TSS1500	N_Shelf
cg21241560	15	60942667	-0.0189048	0.00454858	3.24e-05	0.016495	RORA	Body	OpenSea
cg01891260	22	22597869	-0.0164528	0.00396087	3.27e-05	0.0166064	VPREB1	TSS1500	OpenSea
cg26056277	2	166982925	0.0296611	0.0071409	3.27e-05	0.0166064			OpenSea
cg10356204	19	2255744	-0.0129872	0.00312739	3.29e-05	0.0166346	JSRP1	TSS1500	S_Shore
cg13573513	12	14996143	0.0240851	0.00580014	3.29e-05	0.0166346	ART4	5'UTR	OpenSea
cg14535274	3	121151186	-0.0170855	0.0041144	3.29e-05	0.0166346	POLQ	Body	OpenSea
cg07058694	12	111909145	0.0169891	0.00409195	3.3e-05	0.0166534	ATXN2	Body	OpenSea
cg08066875	2	163197084	0.0200613	0.00483208	3.3e-05	0.0166534			N_Shelf
cg17586302	6	144013969	0.0320423	0.00771846	3.3e-05	0.0166566	PHACTR2	Body	OpenSea
cg23842572	17	17030253	-0.0178173	0.00429235	3.31e-05	0.0166692	MPRIP	Body	OpenSea
cg04710768	5	71803282	0.0138366	0.0033344	3.33e-05	0.0166896	ZNF366	TSS200	OpenSea
cg06287140	12	122468180	-0.0094027	0.00226579	3.33e-05	0.0166896	BCL7A	Body	OpenSea
cg15644413	1	36185939	0.022595	0.00544511	3.33e-05	0.0166896	C1orf216	TSS1500	S_Shore
cg24198439	14	23589255	0.0161356	0.00388846	3.33e-05	0.0166896	CEBPE	TSS1500	OpenSea
cg05591701	6	30569211	0.0276528	0.00666533	3.34e-05	0.0167219	PPP1R10	3'UTR	OpenSea
cg08276755	20	30196714	0.0200135	0.00482412	3.34e-05	0.0167219			S_Shore
cg01923724	1	58864209	0.0257634	0.00621089	3.35e-05	0.0167405			OpenSea
cg02266731	12	69357333	0.0292577	0.00705411	3.36e-05	0.0167411	CPM	TSS1500	OpenSea
cg26250129	17	79239903	0.0259232	0.00625022	3.36e-05	0.0167411	SLC38A10	Body	OpenSea
cg02128308	13	114126436	0.00998714	0.00240895	3.39e-05	0.0167898	DCUN1D2	Body	OpenSea
cg14763104	11	2406384	-0.0147675	0.00356196	3.39e-05	0.0167898	CD81	Body	N_Shore
cg23314514	14	104852775	-0.00883094	0.00212992	3.38e-05	0.0167898			OpenSea
cg24406240	11	88153520	0.0283121	0.00682811	3.38e-05	0.0167898			OpenSea
cg06667968	7	2107380	0.00990873	0.00239031	3.39e-05	0.0168047	MAD1L1	Body	Island
cg00423704	20	21077665	-0.00850987	0.00205323	3.4e-05	0.0168407			N_Shelf
cg08115618	8	134667555	0.0148567	0.00358554	3.42e-05	0.0168838			OpenSea
cg25430838	10	89823823	0.0330034	0.00796459	3.42e-05	0.0168838			OpenSea
cg13898430	1	25292274	-0.0138035	0.00333171	3.43e-05	0.0168963	RUNX3	TSS1500	OpenSea
cg14144728	1	1101462	-0.0157859	0.0038107	3.44e-05	0.0169086	MIR200B	TSS1500	S_Shore
cg15363134	18	77161214	-0.0250062	0.00603666	3.44e-05	0.0169086	NFATC1	Body	S_Shore
cg00050336	4	15377965	-0.0138217	0.00333748	3.45e-05	0.0169115	C1QTNF7	Body	OpenSea
cg03321813	4	84257153	0.0219893	0.00530959	3.45e-05	0.0169115	HPSE	TSS1500	S_Shore
cg11908131	2	106685045	0.0342262	0.0082646	3.45e-05	0.0169115	C2orf40	Body	S_Shelf
cg18993113	11	9944707	0.0171849	0.00414936	3.45e-05	0.0169115	SBF2	Body	OpenSea
cg20187173	3	177370839	-0.0104941	0.00253496	3.48e-05	0.0170084			OpenSea
cg08651517	1	110888403	-0.00825664	0.00199486	3.49e-05	0.0170467	RBM15	3'UTR	OpenSea
cg18315935	1	45120295	0.0173365	0.00418926	3.5e-05	0.0170751	TMEM53	Body	Island
cg02079413	11	2986505	0.0161007	0.00389121	3.51e-05	0.0170802	SNORA54	TSS1500	OpenSea
cg03507326	16	2801952	-0.022128	0.00534857	3.52e-05	0.0170802	LOC1001287	Body	Island
cg10022248	7	1686836	-0.0121559	0.00293815	3.51e-05	0.0170802			Island
cg12630560	6	29941917	-0.00802385	0.00193956	3.52e-05	0.0170802	HCG9	TSS1500	N_Shelf
cg14301348	8	20109523	-0.0206917	0.00500084	3.51e-05	0.0170802	LZTS1	Body	S_Shore
cg00469771	17	79799525	0.0142719	0.00345182	3.56e-05	0.017101			Island
cg01012879	1	244613363	0.0285282	0.00689942	3.55e-05	0.017101	ADSS	Body	N_Shore
cg08550517	16	85414644	0.0250184	0.00604962	3.54e-05	0.017101			OpenSea
cg08786003	1	157670710	-0.0183878	0.00444609	3.54e-05	0.017101	FCRL3	TSS200	OpenSea
cg08798307	7	141190187	0.010623	0.00256918	3.55e-05	0.017101			OpenSea
cg11683663	19	855536	0.0219661	0.00531092	3.53e-05	0.017101	ELANE	Body	Island
cg13857354	2	241519705	0.0312863	0.00756834	3.57e-05	0.017101			OpenSea
cg20080702	10	74046947	0.0200317	0.00484452	3.55e-05	0.017101			OpenSea
cg21167563	1	117114916	0.0149534	0.00361717	3.56e-05	0.017101	CD58	TSS1500	S_Shore
cg21492378	9	123850279	0.0351174	0.00848982	3.53e-05	0.017101	CEP110	TSS1500	OpenSea
cg24424889	22	39494175	-0.0143903	0.00348096	3.56e-05	0.017101	APOBEC3H	5'UTR	OpenSea
cg16815882	1	35908609	0.0218496	0.00528645	3.58e-05	0.0171356	KIAA0319L	Body	OpenSea
cg01511356	6	28715652	-0.0212269	0.00513702	3.59e-05	0.0171896			OpenSea
cg17156011	1	224357281	0.0253187	0.00612974	3.62e-05	0.0172967			OpenSea
cg12323063	17	67497879	0.0230156	0.00557482	3.65e-05	0.0173322	MAP2K6	Body	OpenSea
cg20222562	6	113993995	0.0301625	0.00730438	3.64e-05	0.0173322			OpenSea
cg24197477	1	202975221	0.0185751	0.00449927	3.65e-05	0.0173322	TMEM183B	TSS1500	N_Shore
cg25719851	12	7055452	0.016791	0.00406676	3.65e-05	0.0173322	PTPN6	TSS1500	S_Shore
cg26283496	3	146269126	-0.0183544	0.0044455	3.65e-05	0.0173322			OpenSea
cg06096184	3	66549732	0.0197218	0.00477757	3.66e-05	0.0173488	LRIG1	Body	N_Shore
cg08013810	20	34389239	0.0088899	0.00215405	3.67e-05	0.0173623	PHF20	5'UTR	OpenSea
cg14009451	19	49893460	0.00755424	0.00183035	3.67e-05	0.0173623	CCDC155	5'UTR	S_Shore
cg15377871	14	23588325	0.0336515	0.00815327	3.67e-05	0.0173623	CEBPE	5'UTR	OpenSea
cg11900393	12	721502	0.0253696	0.0061489	3.69e-05	0.0174064	NINJ2	Body	S_Shelf
cg14055655	19	50117794	-0.0173832	0.00421338	3.7e-05	0.0174064	PRR12	Body	N_Shore
cg21221767	14	65673646	-0.0258891	0.00627433	3.69e-05	0.0174064			OpenSea
cg22057675	7	140103545	0.0249064	0.0060382	3.71e-05	0.0174564	RAB19	TSS1500	OpenSea
cg01135648	4	41983611	0.0255288	0.00619198	3.74e-05	0.0175648	DCAF4L1	TSS200	N_Shore
cg21010701	4	36283195	-0.0138602	0.00336178	3.74e-05	0.0175648	DTHD1	TSS200	OpenSea
cg01439112	3	37904034	0.0121634	0.00295065	3.75e-05	0.0175769	CTDSPL	Body	Island
cg03507593	12	124939480	-0.0167977	0.00407509	3.76e-05	0.0175769	NCOR2	Body	N_Shore
cg11637084	10	52170429	-0.0128533	0.00311824	3.76e-05	0.0175769	SGMS1	5'UTR	OpenSea
cg04079215	1	95095221	0.021819	0.00529372	3.76e-05	0.0175803			OpenSea
cg27618792	6	133138210	-0.0158186	0.00383825	3.77e-05	0.0175892	RPS12	Body	S_Shelf
cg26814100	6	136724451	0.0275914	0.00669614	3.78e-05	0.0176334	MAP7	Body	OpenSea
cg00501765	1	172410217	0.0309321	0.00750838	3.79e-05	0.0176684	C1orf105	Body	N_Shelf
cg15605235	1	45189743	0.0177556	0.00431011	3.8e-05	0.0176684	C1orf228	Body	Island
cg00254017	5	56119093	-0.017069	0.00414416	3.81e-05	0.0176859	MAP3K1	Body	OpenSea
cg14349937	10	90093521	0.0313821	0.00761886	3.81e-05	0.0176859	RNLS	Body	OpenSea
cg12358050	2	241309998	-0.0125614	0.00305059	3.83e-05	0.0177523			OpenSea
cg21002528	11	45903754	0.0265055	0.00643792	3.84e-05	0.0177602	CRY2	3'UTR	N_Shelf
cg24804768	12	754911	0.0213604	0.00518813	3.84e-05	0.0177602	NINJ2	Body	S_Shelf
cg10802680	12	122712075	-0.0194999	0.00473671	3.84e-05	0.0177672	DIABLO	TSS200	S_Shore
cg12483340	15	42503039	0.0350267	0.00850983	3.85e-05	0.0178039	TMEM87A	3'UTR	S_Shelf
cg23756474	20	17296030	-0.0309904	0.00752976	3.86e-05	0.0178084	PCSK2	Body	N_Shore
cg08969220	17	45791851	-0.0166003	0.00403384	3.87e-05	0.0178259			OpenSea
cg26608667	7	1196370	0.0187387	0.00455381	3.87e-05	0.0178302	ZFAND2A	Body	N_Shelf
cg00085493	1	208040203	0.0158253	0.00384672	3.89e-05	0.0178713			N_Shore
cg01399219	7	44145110	0.0188666	0.0045878	3.92e-05	0.0178713	AEBP1	Body	OpenSea
cg02945192	19	1038140	0.0106697	0.00259422	3.91e-05	0.0178713	CNN2	3'UTR	N_Shore
cg04528720	16	83962037	-0.0155591	0.00378311	3.91e-05	0.0178713			OpenSea
cg04703221	16	69967063	0.0275469	0.00669915	3.92e-05	0.0178713	WWP2	Body	OpenSea
cg14333394	9	139812357	0.0278045	0.00675867	3.89e-05	0.0178713	TRAF2	Body	OpenSea
cg19423175	19	4094324	-0.0134625	0.00327291	3.9e-05	0.0178713	MAP2K2	Body	S_Shelf
cg22256853	3	111840865	-0.00859236	0.0020894	3.92e-05	0.0178713	GCET2	3'UTR	OpenSea
cg23280720	6	139483193	-0.0277746	0.00675457	3.92e-05	0.0178713	HECA	Body	OpenSea
cg26841425	10	45958771	0.0230298	0.00559928	3.91e-05	0.0178713	MARCH8	Body	OpenSea
cg19163818	4	1957493	0.00613922	0.00149346	3.94e-05	0.0179276	WHSC1	Body	OpenSea
cg23511909	3	128340787	0.00871604	0.00212028	3.94e-05	0.0179276	RPN1	Body	S_Shelf
cg16183122	10	88466389	-0.00771929	0.00187814	3.96e-05	0.017962	LDB3	Body	OpenSea
cg16580197	8	67841925	0.0273297	0.00665018	3.96e-05	0.0179731			S_Shelf
cg24949488	10	98064362	-0.017369	0.00422661	3.97e-05	0.0179731	DNTT	1stExon	OpenSea
cg13178361	1	162532502	0.0304034	0.00739967	3.98e-05	0.0179891	UAP1	5'UTR	S_Shore
cg20429104	18	74114570	0.0230054	0.00559881	3.97e-05	0.0179891	ZNF516	Body	Island
cg22084410	3	51987688	0.0263116	0.00640433	3.98e-05	0.0179967			N_Shelf
cg27591502	5	169302816	0.0300469	0.00731473	4e-05	0.0180313	DOCK2	Body	OpenSea
cg03509949	12	56236869	0.0204024	0.00496824	4.02e-05	0.0180471	MMP19	TSS200	OpenSea
cg08091050	4	26208051	0.0292812	0.00713019	4.01e-05	0.0180471			OpenSea
cg20364025	16	88905749	0.0194629	0.00473876	4.01e-05	0.0180471	GALNS	Body	Island
cg20697204	2	47382593	-0.0125924	0.00306637	4.02e-05	0.0180471	C2orf61	TSS200	OpenSea
cg05171937	12	27396765	0.0355225	0.00865103	4.02e-05	0.0180563	STK38L	TSS1500	N_Shore
cg17593384	4	88000269	0.0165479	0.00403023	4.03e-05	0.0180563	AFF1	Body	OpenSea
cg24817257	4	21849543	-0.00976171	0.002378	4.04e-05	0.0181123	NCRNA00099	Body	OpenSea
cg04339360	13	73635568	0.0314239	0.00765604	4.05e-05	0.0181362	KLF5	Body	S_Shore
cg00754552	19	50848461	-0.0181343	0.00441866	4.06e-05	0.0181514	NAPSB	TSS1500	OpenSea
cg25522181	2	96933283	-0.0127862	0.00311594	4.07e-05	0.0181747	CIAO1	Body	S_Shore
cg01229567	1	1549818	0.0147246	0.00358882	4.08e-05	0.0181822	MIB2	TSS1500	N_Shore
cg15058572	10	81143681	-0.00668531	0.00162946	4.08e-05	0.0181822	ZCCHC24	3'UTR	N_Shelf
cg18493182	8	143833962	-0.0100307	0.00244499	4.09e-05	0.0181822	LYPD2	TSS200	OpenSea
cg21575923	6	41139345	-0.0107126	0.00261128	4.09e-05	0.0181822			OpenSea
cg16526287	6	15524865	-0.00503981	0.00122858	4.09e-05	0.0181871	DTNBP1	Body	OpenSea
cg00314892	1	2428080	-0.0119699	0.00291882	4.11e-05	0.0182604	PLCH2	Body	OpenSea
cg00371593	17	79801407	0.0152575	0.00372182	4.14e-05	0.0182604	P4HB	3'UTR	S_Shore
cg02505216	12	1943889	-0.00783006	0.00191004	4.14e-05	0.0182604	LRTM2	3'UTR	OpenSea
cg04843813	3	171755923	0.0260146	0.00634708	4.16e-05	0.0182604	FNDC3B	TSS1500	N_Shore
cg05035061	16	85028831	0.00980584	0.00239235	4.15e-05	0.0182604	ZDHHC7	5'UTR	OpenSea
cg10487428	5	59559218	0.0285074	0.00695357	4.14e-05	0.0182604	PDE4D	5'UTR	OpenSea
cg11127874	11	62214996	-0.00831073	0.00202764	4.15e-05	0.0182604	AHNAK	Body	S_Shelf
cg12736206	1	203787773	0.0124878	0.00304599	4.14e-05	0.0182604	ZC3H11A	Body	OpenSea
cg15815827	20	61546407	0.0155341	0.00378952	4.15e-05	0.0182604	DIDO1	5'UTR	S_Shelf
cg21770462	5	71803219	0.0146549	0.0035748	4.14e-05	0.0182604	ZNF366	1stExon	OpenSea
cg27210863	10	82299606	-0.0151949	0.00370734	4.16e-05	0.0182604	SH2D4B	TSS1500	S_Shelf
cg21814290	8	10466918	-0.011706	0.00285683	4.18e-05	0.0183242	RP1L1	Body	N_Shelf
cg00339331	19	33764550	-0.00598266	0.00146068	4.21e-05	0.0184075			Island
cg22400454	1	214646203	-0.0114959	0.00280666	4.2e-05	0.0184075	PTPN14	5'UTR	OpenSea
cg26971585	10	72358574	-0.00659381	0.00160977	4.2e-05	0.0184075	PRF1	Body	N_Shore
cg21359303	10	106068573	-0.0232094	0.00566709	4.21e-05	0.0184149			OpenSea
cg05246522	17	25798973	-0.0211505	0.00516483	4.22e-05	0.0184252	KSR1	TSS200	OpenSea
cg25948075	3	126328594	-0.00852487	0.00208185	4.22e-05	0.0184253	TXNRD3IT1	TSS1500	OpenSea
cg14374401	21	45845495	0.0186179	0.00454692	4.23e-05	0.0184254	TRPM2	Body	Island
cg24314564	3	188668940	-0.0184844	0.00451469	4.23e-05	0.0184343			S_Shelf
cg08977014	17	42266019	0.00654369	0.00159882	4.26e-05	0.0185166	TMUB2	5'UTR	S_Shore
cg09029192	17	76015204	0.0187719	0.00458658	4.26e-05	0.0185166	TNRC6C	5'UTR	OpenSea
cg13918640	9	94351568	0.0253214	0.00618757	4.27e-05	0.0185224			OpenSea
cg17080371	4	77994145	-0.0182712	0.00446485	4.27e-05	0.0185224	CCNI	5'UTR	N_Shelf
cg26942829	6	13408158	0.0311394	0.00761244	4.3e-05	0.0186165	GFOD1	Body	OpenSea
cg15595502	1	224564870	0.0211387	0.0051696	4.33e-05	0.0187039			OpenSea
cg23305408	1	32169701	0.0107148	0.00262087	4.35e-05	0.018748	COL16A1	1stExon	Island
cg07750741	5	156692395	0.0147075	0.00359828	4.36e-05	0.0187651	CYFIP2	TSS1500	N_Shore
cg09596260	16	50338380	-0.00489189	0.00119671	4.36e-05	0.0187651	ADCY7	Body	OpenSea
cg19673549	5	54916621	0.0353351	0.00864466	4.36e-05	0.0187651			OpenSea
cg22534097	10	92681082	0.0295468	0.00722989	4.37e-05	0.0187959	ANKRD1	TSS200	OpenSea
cg01181681	1	223317364	-0.0203465	0.00497896	4.38e-05	0.0187972	TLR5	TSS1500	S_Shore
cg03762242	17	9940004	0.021069	0.00515674	4.39e-05	0.018805	GAS7	Body	OpenSea
cg03992323	1	224023297	0.0316726	0.00775122	4.39e-05	0.018805	TP53BP2	Body	OpenSea
cg11681597	1	249116587	0.0186534	0.00456539	4.39e-05	0.018805	SH3BP5L	Body	N_Shelf
cg10611016	11	6225759	0.0344286	0.00842708	4.4e-05	0.0188063	C11orf42	TSS1500	OpenSea
cg00491404	1	110306591	-0.0110652	0.00271245	4.51e-05	0.018867	EPS8L3	TSS200	OpenSea
cg01004980	3	48883069	0.0224089	0.00549432	4.53e-05	0.018867	PRKAR2A	Body	N_Shore
cg02556345	10	124181965	-0.0204583	0.00501649	4.54e-05	0.018867	PLEKHA1	Body	OpenSea
cg02770745	11	3926837	0.0366366	0.00898018	4.51e-05	0.018867	STIM1	Body	OpenSea
cg03754400	11	77348600	-0.003923	0.000962137	4.55e-05	0.018867	CLNS1A	Body	Island
cg03960811	2	180308789	0.0213485	0.00522906	4.45e-05	0.018867	ZNF385B	Body	OpenSea
cg05382012	16	67517841	0.026703	0.00654727	4.53e-05	0.018867	AGRP	TSS200	S_Shelf
cg07687398	3	53198666	0.014297	0.0035054	4.53e-05	0.018867	PRKCD	5'UTR	S_Shelf
cg08766149	14	25103301	-0.0118982	0.00291814	4.56e-05	0.018867	GZMB	Body	OpenSea
cg10506318	5	60239580	0.0270806	0.00663112	4.43e-05	0.018867	ERCC8	Body	N_Shore
cg10825315	14	81425912	-0.0255771	0.00626432	4.45e-05	0.018867	TSHR	Body	OpenSea
cg13824009	9	136547862	-0.0139295	0.00341316	4.48e-05	0.018867	SARDH	Body	OpenSea
cg14140379	4	6695380	0.0221743	0.00543647	4.53e-05	0.018867	S100P	TSS200	OpenSea
cg14499387	22	31668786	0.0140109	0.00343203	4.46e-05	0.018867	LIMK2	Body	N_Shelf
cg14500070	3	141119541	0.0232581	0.00570294	4.54e-05	0.018867	ZBTB38	5'UTR	N_Shore
cg14605396	9	120478054	0.0203846	0.00499749	4.52e-05	0.018867	TLR4	Body	OpenSea
cg14633892	3	56810749	-0.0130737	0.00320219	4.45e-05	0.018867	ARHGEF3	Body	OpenSea
cg15646741	1	208021736	0.0102401	0.00251126	4.55e-05	0.018867			OpenSea
cg16182757	6	126658808	0.0183464	0.00449476	4.47e-05	0.018867			N_Shelf
cg19605931	18	8662653	-0.0120781	0.00295891	4.47e-05	0.018867			S_Shelf
cg20460166	1	54423202	0.0109456	0.00268441	4.55e-05	0.018867	LRRC42	Body	OpenSea
cg20555772	6	137630455	0.0134387	0.00329524	4.54e-05	0.018867			OpenSea
cg21638533	12	6658625	0.0294369	0.00721519	4.51e-05	0.018867	IFFO1	Body	S_Shore
cg22062741	8	1897075	0.0277197	0.00679107	4.47e-05	0.018867	ARHGEF10	Body	S_Shelf
cg22233512	17	55543388	0.0269227	0.00659244	4.43e-05	0.018867	MSI2	Body	OpenSea
cg22794304	5	169734762	0.0218935	0.00536509	4.49e-05	0.018867			OpenSea
cg24431966	17	79801787	0.0250423	0.00614199	4.56e-05	0.018867	P4HB	3'UTR	N_Shelf
cg24882332	17	37063649	0.0203893	0.00499236	4.42e-05	0.018867	LASP1	Body	OpenSea
cg25790365	15	50549957	0.0170739	0.00418634	4.53e-05	0.018867	HDC	Body	OpenSea
cg26750893	2	38043481	0.0228471	0.00560313	4.55e-05	0.018867			OpenSea
cg27281690	2	7171963	0.0168423	0.00412744	4.49e-05	0.018867	RNF144A	Body	N_Shore
cg27430561	7	23633208	0.0253359	0.00620557	4.45e-05	0.018867			N_Shelf
cg27582527	1	15734285	-0.019221	0.00471287	4.53e-05	0.018867			N_Shore
cg04466886	16	66521191	0.0185753	0.00455725	4.58e-05	0.018908			OpenSea
cg04718050	14	69281297	-0.0149418	0.00366588	4.58e-05	0.018908			N_Shore
cg07043361	12	114404971	0.0248359	0.00609345	4.58e-05	0.018908	RBM19	TSS1500	S_Shore
cg25843426	7	1497307	0.0212491	0.00521294	4.58e-05	0.018908	MICALL2	Body	N_Shore
cg05784862	17	25799018	-0.0198143	0.00486349	4.62e-05	0.0189089	KSR1	TSS200	OpenSea
cg05941027	17	61774174	-0.0170902	0.00419491	4.62e-05	0.0189089	LIMD2	3'UTR	N_Shelf
cg07488141	7	47560215	0.0222986	0.00547308	4.62e-05	0.0189089	TNS3	5'UTR	OpenSea
cg11420031	10	70883501	0.00367554	0.000902043	4.61e-05	0.0189089	VPS26A	TSS1500	N_Shore
cg12255554	20	55982978	-0.0149046	0.00365762	4.6e-05	0.0189089	RBM38	3'UTR	Island
cg14833933	15	42652294	0.0252737	0.00620392	4.62e-05	0.0189089	CAPN3	Body	OpenSea
cg18305855	7	112529943	0.0222152	0.00545181	4.6e-05	0.0189089	C7orf60	Body	OpenSea
cg20765522	6	32154715	0.0186676	0.0045813	4.61e-05	0.0189089	PBX2	Body	OpenSea
cg23029597	12	123009494	-0.0202336	0.00496566	4.61e-05	0.0189089	RSRC2	5'UTR	N_Shore
cg02384859	15	74862662	-0.0145882	0.00358188	4.65e-05	0.0189616	ARID3B	Body	OpenSea
cg14957331	2	27370956	0.0100316	0.00246311	4.65e-05	0.0189616	TCF23	TSS1500	N_Shelf
cg15715853	3	150916446	0.0111271	0.00273224	4.65e-05	0.0189616	GPR171	Body	OpenSea
cg00845765	8	145700821	0.00523529	0.00128579	4.67e-05	0.0189622	FOXH1	Body	Island
cg02525637	11	2407699	-0.00841962	0.00206817	4.68e-05	0.0189622	CD81	Body	S_Shore
cg06684088	7	119131	0.0270057	0.00663229	4.66e-05	0.0189622			N_Shore
cg07890553	3	119182858	-0.0203646	0.00500082	4.66e-05	0.0189622	TMEM39A	TSS1500	OpenSea
cg19153120	13	21894260	-0.00851426	0.00209122	4.67e-05	0.0189622			Island
cg26688582	7	91477554	0.0307858	0.00756228	4.68e-05	0.0189622			OpenSea
cg27309098	2	236619748	-0.01064	0.00261351	4.68e-05	0.0189622	AGAP1	Body	OpenSea
cg01339704	17	4488235	0.00339593	0.000834352	4.7e-05	0.018986	SMTNL2	1stExon	Island
cg06964027	11	1073496	0.0179323	0.00440595	4.7e-05	0.018986	MUC2	TSS1500	OpenSea
cg24159697	1	205181237	0.0189436	0.00465401	4.69e-05	0.018986	DSTYK	TSS1500	S_Shore
cg20516032	8	128994030	-0.0218431	0.00536731	4.71e-05	0.0189978	PVT1	Body	OpenSea
cg07546943	2	236523362	-0.0186423	0.0045812	4.72e-05	0.0190025	AGAP1	Body	OpenSea
cg10699171	6	24936965	-0.0294015	0.00722577	4.72e-05	0.0190025			OpenSea
cg25232795	5	150860100	0.0214899	0.00528172	4.73e-05	0.0190025	SLC36A1	Body	OpenSea
cg26647135	7	99954400	0.0267253	0.00656842	4.73e-05	0.0190025	PILRB	5'UTR	OpenSea
cg01267908	21	46686908	-0.0166814	0.00410042	4.74e-05	0.019009	POFUT2	3'UTR	Island
cg07123481	1	1101431	-0.0117814	0.00289588	4.73e-05	0.019009	MIR200B	TSS1500	S_Shore
cg16606773	20	19955806	0.0222	0.00545739	4.74e-05	0.0190193	RIN2	Body	Island
cg27603796	7	117512803	0.00890889	0.00219025	4.75e-05	0.0190312	CTTNBP2	Body	N_Shore
cg02435083	16	8943436	0.0232644	0.00572046	4.76e-05	0.0190451			OpenSea
cg02652361	11	65263917	0.0216876	0.00533345	4.78e-05	0.0190451	MALAT1	TSS1500	N_Shore
cg11918450	2	33359198	0.0280357	0.00689471	4.78e-05	0.0190451	LTBP1	Body	OpenSea
cg13290370	1	207082946	0.00679671	0.00167136	4.77e-05	0.0190451	FAIM3	Body	Island
cg14397918	9	72078829	0.0251859	0.00619288	4.76e-05	0.0190451	APBA1	Body	OpenSea
cg14503537	15	75044351	-0.00758281	0.00186507	4.79e-05	0.0190568	CYP1A2	Body	OpenSea
cg20488123	6	20689061	-0.0226396	0.00556825	4.79e-05	0.0190568	CDKAL1	Body	OpenSea
cg02988795	17	16495812	-0.00683891	0.00168271	4.82e-05	0.0191057			S_Shelf
cg13085627	15	101597169	0.0239284	0.00588754	4.82e-05	0.0191057	LRRK1	Body	S_Shelf
cg16874252	2	234072769	-0.00686103	0.00168806	4.81e-05	0.0191057	INPP5D	Body	OpenSea
cg20438472	3	184293365	0.0226431	0.00557069	4.81e-05	0.0191057	EPHB3	Body	S_Shelf
cg02131853	4	39034637	-0.0170947	0.00420728	4.84e-05	0.0191263	TMEM156	TSS1500	OpenSea
cg03308839	16	15797297	0.0334465	0.00823088	4.83e-05	0.0191263	NDE1	Body	OpenSea
cg10472651	16	66555859	0.0208207	0.00512384	4.83e-05	0.0191263	TK2	Body	OpenSea
cg15360771	12	109983073	-0.0116532	0.0028679	4.84e-05	0.0191263			OpenSea
cg09273112	2	86732413	0.0381828	0.00939889	4.86e-05	0.0191618	VPS24	3'UTR	OpenSea
cg14009440	1	45138784	0.0121349	0.00298824	4.89e-05	0.0192753	TMEM53	Body	N_Shore
cg03919488	12	63179691	0.0223366	0.00550159	4.91e-05	0.0193279	PPM1H	Body	OpenSea
cg11277834	3	11323560	0.0151651	0.00373545	4.91e-05	0.0193314	ATG7	5'UTR	OpenSea
cg26819611	16	57833579	0.0120939	0.00297943	4.93e-05	0.0193672	KIFC3	5'UTR	N_Shelf
cg02352716	17	1104805	-0.0204311	0.00503383	4.93e-05	0.0193808			N_Shelf
cg25613180	5	149513303	0.0192121	0.00473389	4.94e-05	0.0193868	PDGFRB	Body	S_Shore
cg26083825	6	363972	0.00463402	0.00114187	4.94e-05	0.0193868			OpenSea
cg17824540	2	161260031	-0.0182885	0.00450736	4.96e-05	0.0194343	RBMS1	Body	N_Shelf
cg01810926	1	53663981	0.0145065	0.00357567	4.97e-05	0.0194419	CPT2	Body	S_Shore
cg14402591	19	4543487	0.0286391	0.00705972	4.98e-05	0.0194419	SEMA6B	3'UTR	Island
cg16111231	6	160399700	-0.0177321	0.00437085	4.97e-05	0.0194419	IGF2R	Body	OpenSea
cg17718960	1	6063138	-0.0211916	0.00522407	4.98e-05	0.0194419			OpenSea
cg02315513	14	22974951	-0.0193784	0.00477932	5.02e-05	0.0194863			OpenSea
cg07825294	19	1415757	0.0274412	0.00676803	5.02e-05	0.0194863	DAZAP1	Body	N_Shelf
cg07893986	2	238689705	0.0120462	0.00297023	5e-05	0.0194863	LRRFIP1	3'UTR	OpenSea
cg09978734	17	74330308	0.0235883	0.0058163	5e-05	0.0194863	PRPSAP1	Body	OpenSea
cg13471990	10	97515222	0.0225595	0.00556357	5.02e-05	0.0194863	ENTPD1	TSS1500	OpenSea
cg14414903	2	240171712	0.0241653	0.00595958	5.02e-05	0.0194863	HDAC4	Body	OpenSea
cg18463686	7	141646690	0.0272101	0.00671089	5.02e-05	0.0194863	CLEC5A	5'UTR	OpenSea
cg00534163	1	3740120	0.0155334	0.00383486	5.11e-05	0.0194957	KIAA0562	Body	OpenSea
cg02049955	11	118045910	0.0227142	0.00560402	5.05e-05	0.0194957	SCN2B	Body	OpenSea
cg03068843	8	12985953	0.0105492	0.00260376	5.09e-05	0.0194957	DLC1	Body	N_Shelf
cg04414446	1	92955118	0.00888652	0.00219325	5.08e-05	0.0194957			S_Shelf
cg04911679	12	123596155	-0.0108328	0.00267299	5.06e-05	0.0194957	PITPNM2	TSS1500	OpenSea
cg07618110	11	60225240	-0.0120548	0.00297673	5.13e-05	0.0194957	MS4A1	5'UTR	OpenSea
cg09279679	2	421661	-0.010516	0.00259719	5.14e-05	0.0194957			S_Shore
cg10112837	3	17198551	0.00471971	0.00116541	5.13e-05	0.0194957			OpenSea
cg12298872	1	228352449	0.0137532	0.00339475	5.09e-05	0.0194957	C1orf69	TSS1500	N_Shore
cg13577072	11	2715286	0.00903661	0.0022314	5.13e-05	0.0194957	KCNQ1	Body	OpenSea
cg16314639	8	104153767	0.0153836	0.00379502	5.04e-05	0.0194957	C8orf56	TSS200	S_Shore
cg17118262	17	32690569	0.0203345	0.00502106	5.13e-05	0.0194957	CCL1	TSS1500	OpenSea
cg18221341	13	30607830	-0.00803317	0.00198365	5.13e-05	0.0194957			OpenSea
cg18800235	1	94486895	-0.0142365	0.00351192	5.04e-05	0.0194957	ABCA4	Body	OpenSea
cg21049487	12	104328065	0.0151736	0.00374662	5.12e-05	0.0194957	HSP90B1	Body	S_Shelf
cg22266967	4	6695698	0.0243202	0.0060022	5.08e-05	0.0194957	S100P	1stExon	OpenSea
cg22725222	12	53899066	0.00806349	0.00198946	5.05e-05	0.0194957	TARBP2	Body	S_Shelf
cg23661721	14	95991371	0.0309884	0.00764622	5.06e-05	0.0194957			OpenSea
cg24936095	2	109204230	0.0171306	0.00422725	5.07e-05	0.0194957	LIMS1	TSS1500	OpenSea
cg25731553	15	101715276	0.0240407	0.00593768	5.15e-05	0.0194957			OpenSea
cg26062560	3	194979832	0.013257	0.00327431	5.15e-05	0.0194957	C3orf21	Body	N_Shore
cg26412374	11	63437874	0.0260037	0.006422	5.14e-05	0.0194957	ATL3	Body	N_Shore
cg27534833	12	123347897	0.0080031	0.00197613	5.12e-05	0.0194957			N_Shelf
cg09354381	3	14851841	0.00739512	0.00182677	5.16e-05	0.0195216			Island
cg11193201	1	161677452	-0.00929985	0.00229735	5.16e-05	0.0195216	FCRLA	Body	OpenSea
cg06628679	4	10609880	0.0194597	0.00480853	5.19e-05	0.0195345	CLNK	Body	OpenSea
cg07006075	6	16251782	0.0234882	0.00580331	5.18e-05	0.0195345	GMPR	Body	OpenSea
cg11411922	20	30406582	0.0154178	0.0038091	5.17e-05	0.0195345	MYLK2	TSS1500	N_Shelf
cg18172135	3	185912486	-0.0242319	0.00598777	5.19e-05	0.0195345	DGKG	Body	S_Shore
cg20654462	15	93580092	0.0329079	0.00813119	5.19e-05	0.0195345			OpenSea
cg03666309	19	39234827	0.0147045	0.0036341	5.2e-05	0.0195698	CAPN12	5'UTR	OpenSea
cg07223937	6	134313583	0.0126257	0.00312089	5.22e-05	0.0195961	SLC2A12	Body	OpenSea
cg24604214	1	2092394	-0.0100387	0.00248134	5.22e-05	0.0195961	PRKCZ	Body	OpenSea
cg04236137	9	123655887	-0.0148613	0.00367409	5.23e-05	0.0196			N_Shore
cg14764792	6	106770753	0.00924564	0.00228571	5.23e-05	0.0196	ATG5	5'UTR	N_Shelf
cg24022651	3	171936389	-0.0130883	0.00323551	5.23e-05	0.0196	FNDC3B	Body	OpenSea
cg07905808	6	30297389	0.0278575	0.00688745	5.24e-05	0.0196004	TRIM39	Body	S_Shelf
cg10165071	2	217557160	-0.00298196	0.000737377	5.25e-05	0.0196372	IGFBP5	Body	Island
cg10381771	10	97515398	0.0256884	0.00635312	5.27e-05	0.0196372	ENTPD1	TSS1500	OpenSea
cg10808934	6	109059268	-0.00763213	0.00188747	5.26e-05	0.0196372			OpenSea
cg20093339	11	127896734	-0.00716982	0.00177307	5.26e-05	0.0196372			OpenSea
cg04665046	9	123691674	-0.00845047	0.00209014	5.28e-05	0.0196437			Island
cg06248767	8	56852290	0.00494334	0.00122277	5.28e-05	0.0196437	LYN	5'UTR	OpenSea
cg21224380	12	109240533	0.0298984	0.00739536	5.28e-05	0.0196437	SSH1	Body	OpenSea
cg22631918	5	1080383	0.00599407	0.0014828	5.29e-05	0.0196437	SLC12A7	Body	Island
cg24686551	3	134047274	0.0250053	0.00618585	5.29e-05	0.0196437			OpenSea
cg00792968	13	22635873	-0.0186568	0.00461587	5.3e-05	0.0196642			OpenSea
cg12694142	1	28217105	-0.00916809	0.00226854	5.31e-05	0.0196705			OpenSea
cg18738367	15	79238723	0.00814678	0.00201576	5.31e-05	0.0196705	CTSH	TSS1500	S_Shore
cg05583921	3	42700678	0.028366	0.00701972	5.32e-05	0.0196798	ZBTB47	Body	S_Shore
cg10838410	12	6659524	0.0174965	0.00432978	5.32e-05	0.0196798	IFFO1	Body	S_Shore
cg01911077	11	64531743	-0.0210868	0.00521886	5.33e-05	0.0196866			N_Shore
cg09302474	17	8869948	0.0231566	0.00573124	5.34e-05	0.0196866	PIK3R5	TSS1500	S_Shore
cg06092869	1	225642746	-0.019481	0.00482194	5.34e-05	0.0196992			OpenSea
cg26538140	12	6996791	0.032956	0.00815802	5.35e-05	0.019713			N_Shelf
cg02348462	19	807147	0.018003	0.00445911	5.41e-05	0.0197532	PTBP1	Body	Island
cg03348161	11	59824089	0.0284473	0.00704607	5.41e-05	0.0197532	MS4A3	TSS200	OpenSea
cg04908088	13	20925063	-0.0125803	0.00311518	5.38e-05	0.0197532			OpenSea
cg07467649	7	72856462	0.0179638	0.00445021	5.42e-05	0.0197532	BAZ1B	3'UTR	OpenSea
cg09842118	14	21359737	0.0203635	0.00504213	5.38e-05	0.0197532	RNASE3	5'UTR	OpenSea
cg10043760	12	66563838	-0.00690131	0.0017094	5.41e-05	0.0197532	TMBIM4	TSS200	Island
cg12092579	1	178380975	-0.0191096	0.00473355	5.41e-05	0.0197532	RASAL2	Body	OpenSea
cg12565681	17	74497418	0.00395779	0.000979979	5.38e-05	0.0197532	RHBDF2	5'UTR	Island
cg13652008	2	33359356	0.0290813	0.00720422	5.42e-05	0.0197532	LTBP1	Body	OpenSea
cg19662922	12	9217079	0.0152111	0.00376738	5.4e-05	0.0197532	LOC144571	TSS1500	N_Shore
cg21959598	7	55637719	-0.0240039	0.00594578	5.41e-05	0.0197532	VOPP1	Body	N_Shore
cg22209441	7	65579017	-0.0123162	0.00304981	5.38e-05	0.0197532	CRCP	TSS1500	N_Shore
cg22745369	6	3517953	0.0179741	0.00445237	5.41e-05	0.0197532			OpenSea
cg06117093	2	240291657	0.0177048	0.00438624	5.43e-05	0.0197533	HDAC4	5'UTR	OpenSea
cg00871501	2	242149752	-0.00592511	0.00146826	5.45e-05	0.0197546	ANO7	Body	Island
cg14030904	6	149806732	-0.0200435	0.00496712	5.45e-05	0.0197546	ZC3H12D	TSS1500	OpenSea
cg15924831	5	149529665	0.00652827	0.00161775	5.45e-05	0.0197546	PDGFRB	5'UTR	OpenSea
cg18242288	4	54793620	0.0280876	0.00696045	5.45e-05	0.0197546			OpenSea
cg23350385	3	46448134	0.0248047	0.00614688	5.45e-05	0.0197546	CCRL2	TSS1500	OpenSea
cg23735745	1	230248121	0.0218416	0.00541236	5.45e-05	0.0197546	GALNT2	Body	OpenSea
cg19193136	2	234157746	0.0189419	0.00469498	5.47e-05	0.0197995			N_Shelf
cg02561343	6	149291652	0.0120335	0.00298331	5.49e-05	0.0198244	UST	Body	OpenSea
cg03705319	12	12848516	0.0148102	0.0036716	5.49e-05	0.0198244	GPR19	5'UTR	N_Shore
cg09141635	4	40623291	-0.0157553	0.00390588	5.49e-05	0.0198244	RBM47	5'UTR	OpenSea
cg24450653	1	205060293	0.0170837	0.00423573	5.5e-05	0.0198399	RBBP5	Body	OpenSea
cg05761564	18	48194330	-0.00684133	0.00169646	5.51e-05	0.019867	MAPK4	Body	S_Shelf
cg20676580	19	44115063	0.00923861	0.00229108	5.52e-05	0.0198743	SRRM5	TSS1500	OpenSea
cg01057573	5	118683890	0.0301713	0.00748316	5.53e-05	0.0198784	TNFAIP8	Body	OpenSea
cg14644065	9	130476625	0.0116908	0.00289964	5.54e-05	0.0198784	PTRH1	Body	N_Shore
cg23325364	10	568840	-0.011776	0.00292059	5.53e-05	0.0198784	DIP2C	Body	OpenSea
cg05023013	22	42195063	0.00845985	0.00209854	5.55e-05	0.0198871	MEI1	Body	N_Shore
cg07600998	1	147146108	0.0218536	0.00542078	5.54e-05	0.0198871			S_Shelf
cg09561830	13	100007116	0.0279181	0.00692632	5.56e-05	0.0199026	UBAC2	TSS1500	OpenSea
cg02115302	16	27237719	-0.0170983	0.00424243	5.57e-05	0.0199208	NSMCE1	Body	OpenSea
cg03884572	12	111521899	-0.00970335	0.00240797	5.59e-05	0.0199578	CUX2	Body	OpenSea
cg00829063	2	8596070	-0.0108425	0.00269125	5.61e-05	0.0200036			N_Shore
cg13912964	7	100867281	0.0264939	0.00657619	5.61e-05	0.0200036	ZNHIT1	3'UTR	OpenSea
cg14474777	9	95889381	0.014846	0.0036855	5.62e-05	0.0200321	NINJ1	Body	OpenSea
cg01307483	7	129254604	0.0206824	0.00513654	5.66e-05	0.020036	NRF1	5'UTR	S_Shelf
cg02687026	16	85133210	-0.0179869	0.00446699	5.66e-05	0.020036	FAM92B	Body	OpenSea
cg04760708	16	88988340	-0.00962078	0.0023893	5.66e-05	0.020036	CBFA2T3	5'UTR	OpenSea
cg04875514	12	53497147	-0.0114789	0.00285005	5.63e-05	0.020036	SOAT2	TSS200	OpenSea
cg09470010	10	104094152	0.00479884	0.00119187	5.67e-05	0.020036	GBF1	Body	OpenSea
cg09935282	10	118897280	0.00431669	0.00107205	5.66e-05	0.020036	VAX1	Body	Island
cg13641778	3	52879742	0.0133544	0.00331678	5.67e-05	0.020036	TMEM110	Body	OpenSea
cg17759224	1	235098018	0.0214274	0.00532122	5.65e-05	0.020036			OpenSea
cg21122693	4	2513755	-0.013104	0.00325464	5.67e-05	0.020036	RNF4	Body	OpenSea
cg23590660	12	8205602	0.0251042	0.00623379	5.65e-05	0.020036	FOXJ2	3'UTR	OpenSea
cg02249119	16	85655651	0.0104037	0.00258414	5.67e-05	0.0200411	KIAA0182	5'UTR	N_Shelf
cg09294998	8	97281863	0.0193745	0.00481363	5.7e-05	0.0200992	PTDSS1	Body	OpenSea
cg15956469	12	10465272	-0.0146415	0.00363851	5.72e-05	0.0201593	KLRD1	Body	OpenSea
cg06305891	3	195897904	0.0303367	0.00754059	5.74e-05	0.0201727			OpenSea
cg11723077	6	158508188	0.0211394	0.00525417	5.74e-05	0.0201727	SYNJ2	Body	S_Shore
cg25389145	8	141220490	0.0178287	0.00443122	5.74e-05	0.0201727	TRAPPC9	Body	OpenSea
cg00509610	3	12528629	0.0271026	0.00673895	5.78e-05	0.0201836	TSEN2	5'UTR	S_Shelf
cg06832898	16	89033785	0.0133943	0.00333021	5.77e-05	0.0201836	CBFA2T3	Body	Island
cg08894401	5	1318975	0.00803173	0.00199699	5.77e-05	0.0201836	CLPTM1L	Body	OpenSea
cg13770399	6	64281639	0.0227523	0.00565625	5.76e-05	0.0201836	PTP4A1	TSS1500	N_Shore
cg19389293	18	13641872	0.0173254	0.00430787	5.78e-05	0.0201836	C18orf1	Body	Island
cg26413691	1	7119074	-0.0145838	0.00362634	5.78e-05	0.0201836	CAMTA1	Body	N_Shelf
cg20309353	17	18089940	0.0165857	0.0041244	5.79e-05	0.02019	ALKBH5	Body	S_Shore
cg03479289	11	33563377	0.0208263	0.0051799	5.8e-05	0.0202066	C11orf41	TSS1500	OpenSea
cg06633438	19	6272158	0.0238702	0.00593678	5.8e-05	0.0202066	MLLT1	Body	Island
cg07017125	7	44418481	0.0209281	0.00520555	5.81e-05	0.0202066			OpenSea
cg23828301	3	3123308	0.0251769	0.00626256	5.81e-05	0.0202066	IL5RA	Body	OpenSea
cg24646951	15	35147320	-0.00837656	0.00208327	5.8e-05	0.0202066			OpenSea
cg08919597	6	138194824	0.018465	0.00459358	5.83e-05	0.0202314	TNFAIP3	Body	OpenSea
cg03249630	10	90611782	0.0318686	0.00792902	5.84e-05	0.0202433	ANKRD22	TSS200	OpenSea
cg21211039	22	45555611	0.0191056	0.00475355	5.84e-05	0.0202433			N_Shelf
cg12074493	17	28564117	0.00857944	0.00213499	5.86e-05	0.0202744	SLC6A4	TSS1500	S_Shore
cg15228694	11	7692131	0.0327392	0.0081471	5.86e-05	0.0202744	CYB5R2	Body	N_Shelf
cg00030432	7	100028974	0.0303239	0.0075482	5.89e-05	0.020355	MEPCE	1stExon	S_Shore
cg11448683	1	45274099	0.0177921	0.0044304	5.92e-05	0.0204468	TCTEX1D4	TSS1500	S_Shore
cg11277156	3	139066791	-0.00739121	0.00184089	5.94e-05	0.0204935	MRPS22	Body	S_Shelf
cg22961402	17	27913793	0.0201113	0.0050088	5.94e-05	0.0204935	GIT1	Body	N_Shore
cg08984272	2	149884320	0.0218385	0.00544002	5.96e-05	0.0205283			OpenSea
cg01358620	14	31858202	-0.0121878	0.00303629	5.97e-05	0.0205451	HEATR5A	TSS200	OpenSea
cg09619598	9	115512530	-0.01788	0.00445552	6e-05	0.0206192	SNX30	TSS1500	N_Shore
cg03753191	13	43566902	-0.0161686	0.00402969	6.01e-05	0.0206256	EPSTI1	TSS1500	S_Shore
cg06883279	1	172801651	-0.0129006	0.00321519	6.01e-05	0.0206256			OpenSea
cg23855093	3	100328713	-0.0190305	0.00474258	6e-05	0.0206256	GPR128	1stExon	OpenSea
cg10896774	7	142636840	-0.014176	0.00353338	6.02e-05	0.020638	C7orf34	1stExon	OpenSea
cg01833923	17	47286719	-0.0177823	0.00443343	6.05e-05	0.0206753	GNGT2	1stExon	OpenSea
cg20100641	17	60781261	0.00423771	0.00105651	6.05e-05	0.0206753	MARCH10	Body	Island
cg22250546	19	33791370	0.0166219	0.0041442	6.05e-05	0.0206753	CEBPA	3'UTR	N_Shore
cg23893332	14	94576048	0.0217036	0.0054112	6.05e-05	0.0206753	IFI27	TSS1500	OpenSea
cg16824319	1	248903933	0.0128656	0.00320802	6.06e-05	0.0206951	LOC646627	TSS1500	OpenSea
cg13675051	8	101315498	0.0286853	0.00715359	6.07e-05	0.020725	RNF19A	5'UTR	OpenSea
cg07516556	5	1475096	0.0221651	0.00552786	6.08e-05	0.0207269	LPCAT1	Body	OpenSea
cg13664588	17	74557494	0.0188139	0.00469329	6.11e-05	0.0207516	SNORD1A	TSS1500	S_Shelf
cg17080697	6	30297382	0.031096	0.0077566	6.1e-05	0.0207516	TRIM39	Body	S_Shelf
cg17628717	7	43351208	-0.0081112	0.00202332	6.1e-05	0.0207516	HECW1	Body	OpenSea
cg02393640	7	135660101	-0.0191221	0.00477154	6.14e-05	0.0208233	LUZP6	5'UTR	N_Shore
cg05820066	16	75145843	0.0171302	0.00427473	6.14e-05	0.0208233	LDHD	3'UTR	N_Shelf
cg17109049	2	220072753	0.0260932	0.00651112	6.14e-05	0.0208233	ZFAND2B	Body	S_Shore
cg13709639	12	49526040	0.0172401	0.00430293	6.16e-05	0.0208703	TUBA1B	TSS1500	S_Shore
cg15106294	6	36626044	-0.00794702	0.0019838	6.18e-05	0.0208936			N_Shelf
cg16605743	4	109688011	-0.0103013	0.00257139	6.17e-05	0.0208936			S_Shelf
cg03339817	2	128458281	-0.0109906	0.00274371	6.18e-05	0.0208954	SFT2D3	TSS1500	N_Shore
cg13823492	10	64397076	-0.00866505	0.00216357	6.2e-05	0.0209121	ZNF365	5'UTR	OpenSea
cg18912107	6	134288301	-0.0146351	0.00365449	6.21e-05	0.0209121	TBPL1	5'UTR	OpenSea
cg19894253	8	124261709	-0.0102553	0.00256059	6.2e-05	0.0209121	ZHX1	3'UTR	OpenSea
cg20305578	8	1908301	0.0188867	0.00471622	6.21e-05	0.0209121			OpenSea
cg25383568	19	39217721	-0.0215586	0.00538247	6.19e-05	0.0209121	ACTN4	Body	Island
cg01034993	15	68992751	0.0138115	0.00345003	6.25e-05	0.0210142	CORO2B	Body	OpenSea
cg19867107	8	142255537	-0.0089918	0.00224622	6.25e-05	0.0210167			OpenSea
cg01626885	15	45937757	0.0201089	0.0050246	6.28e-05	0.0210231	SQRDL	5'UTR	OpenSea
cg06072036	11	822402	0.0283622	0.00708653	6.27e-05	0.0210231	PNPLA2	Body	N_Shore
cg08989478	10	82295394	0.0204454	0.00510797	6.26e-05	0.0210231			N_Shore
cg16322565	3	119526221	0.0181053	0.00452375	6.27e-05	0.0210231	NR1I2	Body	N_Shelf
cg26892251	6	28872373	0.00434686	0.0010861	6.27e-05	0.0210231	TRIM27	Body	OpenSea
cg10531355	5	79489249	0.0240388	0.00600753	6.3e-05	0.0210347	SERINC5	Body	OpenSea
cg11229273	3	57015101	0.0222714	0.00556551	6.29e-05	0.0210347	ARHGEF3	Body	OpenSea
cg14284211	6	35570224	0.0153051	0.00382491	6.3e-05	0.0210347	FKBP5	Body	OpenSea
cg11031737	11	27255755	-0.00744584	0.00186097	6.31e-05	0.0210508			OpenSea
cg20875821	18	61557735	0.024858	0.00621357	6.32e-05	0.021074	SERPINB2	5'UTR	OpenSea
cg01502743	19	18883801	-0.00756864	0.00189216	6.33e-05	0.0210816	CRTC1	Body	N_Shore
cg06094707	17	78445867	-0.0197406	0.00493518	6.33e-05	0.0210816	NPTX1	Body	S_Shore
cg16427387	20	48774608	-0.0129451	0.00323609	6.33e-05	0.0210816			S_Shelf
cg04061752	12	19350090	0.0142036	0.00355114	6.34e-05	0.021088	PLEKHA5	Body	OpenSea
cg09875213	5	134786596	-0.011427	0.00285727	6.35e-05	0.0211113	TIFAB	5'UTR	OpenSea
cg08363114	19	54711292	0.0266158	0.00665616	6.37e-05	0.0211208	RPS9	Body	Island
cg19174554	13	60708542	-0.00673435	0.00168425	6.38e-05	0.0211208	DIAPH3	Body	OpenSea
cg22623649	8	99179021	0.0309051	0.00772899	6.37e-05	0.0211208			OpenSea
cg25746394	19	45450501	0.0207823	0.00519759	6.38e-05	0.0211208	APOC2	5'UTR	OpenSea
cg13441156	3	10335288	0.0309517	0.00774192	6.39e-05	0.0211494	GHRL	TSS1500	OpenSea
cg01861537	11	121507724	0.0329672	0.00824746	6.41e-05	0.0211617			OpenSea
cg04304802	10	73499965	0.0208434	0.00521414	6.4e-05	0.0211617	CDH23	Body	OpenSea
cg24290756	2	242811552	-0.0164331	0.00411092	6.4e-05	0.0211617	C2orf85	TSS1500	N_Shelf
cg00287016	7	99691875	0.00592162	0.0014818	6.44e-05	0.0212044	MIR25	TSS1500	OpenSea
cg18521796	3	128713631	0.0133475	0.00333989	6.43e-05	0.0212044	KIAA1257	TSS1500	S_Shore
cg21005412	2	29149902	0.0274136	0.00685939	6.43e-05	0.0212044	WDR43	Body	OpenSea
cg00483217	2	25321917	0.0260661	0.00652379	6.45e-05	0.02125	EFR3B	Body	OpenSea
cg01309328	6	32811253	-0.0194041	0.00485829	6.5e-05	0.0213143	PSMB8	Body	N_Shore
cg15457217	2	224780409	0.0285219	0.00714015	6.48e-05	0.0213143	WDFY1	Body	OpenSea
cg16158027	2	196520930	0.0240621	0.00602426	6.49e-05	0.0213143	SLC39A10	TSS1500	N_Shore
cg16254756	1	154943676	0.0146428	0.00366617	6.5e-05	0.0213143	SHC1	5'UTR	N_Shelf
cg17729668	13	30727927	-0.00981004	0.00245624	6.5e-05	0.0213143			OpenSea
cg00761125	12	96590115	0.021697	0.00543353	6.52e-05	0.0213661	ELK3	5'UTR	S_Shore
cg21026460	3	13539059	-0.0107259	0.00268641	6.53e-05	0.0213954	HDAC11	Body	OpenSea
cg07346187	6	149775621	0.0211031	0.0052864	6.55e-05	0.021442	ZC3H12D	Body	N_Shelf
cg06816517	14	34394849	-0.00658113	0.00164883	6.57e-05	0.0214731	EGLN3	3'UTR	OpenSea
cg12949760	11	2542862	0.0219641	0.00550304	6.57e-05	0.0214731	KCNQ1	Body	OpenSea
cg00262446	4	101439228	0.0123716	0.0031003	6.59e-05	0.0214768	EMCN	5'UTR	OpenSea
cg07109453	1	234669825	0.0261678	0.00655791	6.6e-05	0.0214768			OpenSea
cg09387914	6	53187374	0.0169186	0.00423918	6.58e-05	0.0214768	ELOVL5	5'UTR	OpenSea
cg10069121	1	152009711	0.0219153	0.00549203	6.6e-05	0.0214768	S100A11	TSS1500	S_Shore
cg16051954	1	227139852	0.0255279	0.00639772	6.6e-05	0.0214768	CABC1	5'UTR	OpenSea
cg16102040	4	146685656	0.0282031	0.00706753	6.59e-05	0.0214768	ZNF827	3'UTR	S_Shelf
cg05902522	3	149348590	0.0220938	0.00553782	6.62e-05	0.0214913	WWTR1	Body	OpenSea
cg14170597	1	10687618	0.0106672	0.00267369	6.62e-05	0.0214913	PEX14	Body	OpenSea
cg00225858	16	84223841	0.0240078	0.00602055	6.67e-05	0.0215187	ADAD2	TSS1500	N_Shore
cg01112784	10	62671136	-0.0131748	0.00330346	6.66e-05	0.0215187	RHOBTB1	Body	OpenSea
cg02417427	5	79479211	0.0178091	0.00446592	6.67e-05	0.0215187	SERINC5	Body	OpenSea
cg05368971	1	2321364	0.0159436	0.00399688	6.63e-05	0.0215187	MORN1	Body	N_Shore
cg07150145	1	47656137	0.0154869	0.00388272	6.64e-05	0.0215187	PDZK1IP1	TSS1500	OpenSea
cg11606261	12	53775336	0.0307239	0.0077053	6.68e-05	0.0215187	SP1	5'UTR	S_Shore
cg13795948	9	133538743	0.00564827	0.00141619	6.65e-05	0.0215187	PRDM12	TSS1500	Island
cg16154462	15	37783120	-0.00639295	0.00160308	6.67e-05	0.0215187			Island
cg17813891	14	100532036	-0.0238678	0.00598409	6.65e-05	0.0215187	EVL	Body	OpenSea
cg25137372	12	96390059	0.0258879	0.00649212	6.67e-05	0.0215187	HAL	1stExon	S_Shore
cg25661884	19	10124267	0.02539	0.00636734	6.68e-05	0.0215187	RDH8	1stExon	S_Shelf
cg02999224	14	23284559	0.0298218	0.00748039	6.7e-05	0.0215472	SLC7A7	5'UTR	OpenSea
cg16009988	12	34516072	-0.022767	0.005711	6.7e-05	0.0215472			OpenSea
cg17112108	11	66466465	-0.00826776	0.00207389	6.7e-05	0.0215472	SPTBN2	Body	N_Shore
cg01430604	12	131496958	-0.00885714	0.00222191	6.71e-05	0.0215529	GPR133	Body	OpenSea
cg03611151	1	24229581	0.0123876	0.00310769	6.72e-05	0.0215529	CNR2	5'UTR	S_Shore
cg14066207	14	73030666	-0.0119152	0.00298941	6.73e-05	0.0215648	RGS6	3'UTR	OpenSea
cg05886087	2	102758186	0.0250922	0.00629593	6.74e-05	0.0215798			N_Shore
cg00791406	12	14118880	-0.00987192	0.00247763	6.76e-05	0.0215938	GRIN2B	5'UTR	OpenSea
cg01177100	3	9176211	0.0165324	0.00414866	6.75e-05	0.0215938	SRGAP3	Body	N_Shore
cg09396865	2	201568315	0.0292699	0.00734578	6.76e-05	0.0215938			OpenSea
cg21574244	15	42568411	0.0334369	0.00839089	6.75e-05	0.0215938	GANC	Body	S_Shelf
cg23761815	10	73083123	0.0123405	0.00309699	6.76e-05	0.0215938	SLC29A3	Body	S_Shelf
cg00748432	22	18042722	0.0200664	0.00503798	6.8e-05	0.0216063	SLC25A18	TSS1500	OpenSea
cg01550445	11	72929983	0.0224232	0.00563039	6.82e-05	0.0216063	P2RY2	5'UTR	S_Shore
cg03304472	5	94726091	-0.00687738	0.00172761	6.87e-05	0.0216063	FAM81B	TSS1500	OpenSea
cg05709770	3	59703569	0.0221897	0.00557348	6.85e-05	0.0216063			OpenSea
cg06380691	13	114828264	0.0232271	0.00583481	6.87e-05	0.0216063	RASA3	Body	OpenSea
cg07434244	1	209847729	0.0165887	0.00416437	6.79e-05	0.0216063	G0S2	TSS1500	N_Shore
cg10208610	1	27326422	0.021227	0.00533129	6.85e-05	0.0216063	TRNP1	3'UTR	OpenSea
cg10575367	16	2801914	-0.00864701	0.0021718	6.85e-05	0.0216063	LOC1001287	Body	Island
cg11080552	1	8556722	-0.0125583	0.00315269	6.8e-05	0.0216063	RERE	Body	OpenSea
cg14971744	17	3627058	-0.0053739	0.00134938	6.82e-05	0.0216063	ITGAE	Body	Island
cg16379999	14	81976516	0.0204852	0.00514546	6.86e-05	0.0216063	SEL1L	Body	OpenSea
cg17179826	1	204946032	-0.00665302	0.00166998	6.78e-05	0.0216063	NFASC	3'UTR	OpenSea
cg18661379	10	104393081	0.0183586	0.00461112	6.85e-05	0.0216063	SUFU	3'UTR	OpenSea
cg19132462	11	10476608	0.0266055	0.00667889	6.79e-05	0.0216063	AMPD3	TSS200	S_Shelf
cg22489510	2	8675599	0.0228617	0.00574179	6.84e-05	0.0216063			OpenSea
cg22595920	1	9716050	0.0261198	0.00655961	6.84e-05	0.0216063	C1orf200	TSS1500	S_Shelf
cg25574175	3	119500929	0.0193473	0.00485913	6.84e-05	0.0216063	NR1I2	1stExon	OpenSea
cg27299588	19	5286082	-0.0118438	0.00297519	6.87e-05	0.0216063	PTPRS	Body	OpenSea
cg27342333	7	75592418	0.0226574	0.00569166	6.87e-05	0.0216063	POR	Body	OpenSea
cg20954870	5	173070254	0.0276186	0.00693915	6.89e-05	0.0216521			OpenSea
cg05257275	11	65547049	0.0186312	0.00468191	6.91e-05	0.0216527	DKFZp761E19	1stExon	N_Shore
cg10113107	11	4118978	-0.00953081	0.00239498	6.91e-05	0.0216527	RRM1	Body	S_Shelf
cg14756878	2	12568736	0.0116654	0.00293119	6.9e-05	0.0216527			OpenSea
cg21571162	6	33219654	0.00932053	0.0023419	6.89e-05	0.0216527	VPS52	Body	S_Shelf
cg13464915	18	25757202	0.00921346	0.00231539	6.91e-05	0.0216547	CDH2	1stExon	Island
cg09789874	12	125262045	0.0293192	0.0073694	6.93e-05	0.0216565			OpenSea
cg12690978	12	8801526	-0.0188549	0.00473914	6.93e-05	0.0216565	MFAP5	Body	OpenSea
cg24301247	12	129295649	-0.00971112	0.00244088	6.93e-05	0.0216565	SLC15A4	Body	OpenSea
cg25288455	17	78700906	-0.0144494	0.00363158	6.93e-05	0.0216565	RPTOR	Body	Island
cg04674406	6	170194529	0.0177065	0.00445101	6.95e-05	0.0216797	C6orf122	Body	S_Shelf
cg02039171	14	23588162	0.0176819	0.0044459	6.98e-05	0.0216806	CEBPE	1stExon	OpenSea
cg11407210	15	79199774	0.0150553	0.00378509	6.96e-05	0.0216806			OpenSea
cg12002745	8	124179875	0.0213187	0.00536068	6.98e-05	0.0216806			OpenSea
cg17141902	9	95897216	-0.0116528	0.00293052	7e-05	0.0216806	NINJ1	TSS1500	S_Shore
cg18048562	11	57232463	0.0143469	0.00360746	6.98e-05	0.0216806	RTN4RL2	Body	Island
cg20376123	22	46760595	-0.0121836	0.00306294	6.96e-05	0.0216806	CELSR1	Body	Island
cg21915449	5	156456672	-0.0155339	0.00390547	6.97e-05	0.0216806	HAVCR1	3'UTR	OpenSea
cg22381196	16	72041376	0.0319096	0.0080245	6.99e-05	0.0216806	DHODH	TSS1500	N_Shore
cg24517899	10	126290093	-0.0149813	0.00376754	7e-05	0.0216806	LHPP	Body	OpenSea
cg24738611	2	29149895	0.0265682	0.00668116	6.99e-05	0.0216806	WDR43	Body	OpenSea
cg05024762	10	104472143	-0.011476	0.00288664	7.02e-05	0.0217387	ARL3	Body	N_Shore
cg06773488	18	74726002	0.0123373	0.00310381	7.04e-05	0.021776	MBP	Body	OpenSea
cg15075988	10	76974078	0.0301411	0.00758305	7.04e-05	0.021776	VDAC2	Body	S_Shelf
cg21597811	8	123687197	0.0213808	0.00537954	7.05e-05	0.0217914			OpenSea
cg02489202	3	45505334	0.0209165	0.00526314	7.06e-05	0.0218048	LARS2	Body	OpenSea
cg23521905	12	129298690	-0.0154764	0.00389456	7.07e-05	0.0218159	SLC15A4	Body	OpenSea
cg24566595	5	137365576	-0.0094305	0.0023733	7.08e-05	0.0218253	FAM13B	5'UTR	N_Shelf
cg00666559	17	79793439	0.007967	0.00200525	7.09e-05	0.0218337	DYSFIP1	TSS1500	S_Shore
cg08216304	8	26483122	0.0123647	0.00311215	7.1e-05	0.0218337	DPYSL2	Body	OpenSea
cg10073571	2	227767184	-0.00847518	0.00213321	7.1e-05	0.0218337	RHBDD1	Body	OpenSea
cg01561719	10	90611855	0.0286557	0.00721342	7.11e-05	0.0218508	ANKRD22	TSS200	OpenSea
cg01877450	7	97915802	0.017605	0.00443185	7.12e-05	0.0218508	BRI3	Body	OpenSea
cg20334115	1	226107899	0.0221969	0.00558794	7.12e-05	0.0218508	PYCR2	3'UTR	N_Shelf
cg00405190	2	175545838	0.031553	0.00794519	7.15e-05	0.0218683	WIPF1	5'UTR	N_Shore
cg01453814	19	49828641	-0.0132942	0.00335115	7.28e-05	0.0218683	SLC6A16	TSS200	Island
cg02265721	12	64916007	0.0251294	0.00632912	7.17e-05	0.0218683			OpenSea
cg02295992	1	205255619	-0.0152732	0.00384601	7.15e-05	0.0218683			OpenSea
cg03594078	8	22131675	0.0316655	0.0079783	7.22e-05	0.0218683	PIWIL2	TSS1500	N_Shore
cg04731861	2	219085781	0.025573	0.00644884	7.32e-05	0.0218683	ARPC2	Body	S_Shelf
cg04786889	7	990150	-0.0143597	0.00361936	7.26e-05	0.0218683	ADAP1	Body	N_Shelf
cg06436185	7	151442351	0.0269883	0.00680167	7.25e-05	0.0218683	PRKAG2	Body	OpenSea
cg06825878	7	75472540	0.0241302	0.00608279	7.28e-05	0.0218683			OpenSea
cg06867089	2	218867385	0.0203195	0.00512031	7.24e-05	0.0218683			OpenSea
cg08857797	17	40927699	0.0230714	0.00581765	7.32e-05	0.0218683	VPS25	Body	OpenSea
cg08985282	7	2089600	-0.0187131	0.00471309	7.17e-05	0.0218683	MAD1L1	Body	Island
cg09046309	20	45947226	0.0296866	0.00747836	7.2e-05	0.0218683	ZMYND8	Body	OpenSea
cg09138892	17	79005662	0.0221299	0.00557993	7.31e-05	0.0218683	FLJ90757	Body	N_Shore
cg09342997	7	129339065	0.0370681	0.0093401	7.23e-05	0.0218683	NRF1	Body	OpenSea
cg11355029	19	6276660	0.0193857	0.00488713	7.29e-05	0.0218683	MLLT1	Body	N_Shelf
cg12486521	1	114429815	0.0205755	0.00518662	7.28e-05	0.0218683	BCL2L15	Body	OpenSea
cg12912872	11	330536	-0.0187565	0.00472617	7.23e-05	0.0218683			N_Shore
cg13094252	8	104153753	0.0118106	0.00297842	7.33e-05	0.0218683	C8orf56	TSS200	S_Shore
cg13860281	7	55638724	-0.0207318	0.00522304	7.21e-05	0.0218683	VOPP1	Body	N_Shore
cg14051662	9	137279180	0.00907881	0.00228883	7.29e-05	0.0218683	RXRA	Body	OpenSea
cg14472181	9	136921209	0.0212045	0.00534686	7.32e-05	0.0218683	BRD3	5'UTR	S_Shore
cg15125666	10	112072174	-0.00776834	0.00195759	7.24e-05	0.0218683			OpenSea
cg16212145	14	25103730	-0.0125832	0.00317238	7.29e-05	0.0218683	GZMB	TSS1500	OpenSea
cg18010131	11	10476620	0.023381	0.00589013	7.2e-05	0.0218683	AMPD3	TSS200	S_Shelf
cg18052528	3	170975382	-0.0125435	0.00315909	7.17e-05	0.0218683	TNIK	Body	OpenSea
cg18278694	1	179945973	0.026456	0.0066652	7.21e-05	0.0218683	CEP350	5'UTR	OpenSea
cg18437209	11	35105199	0.00853297	0.0021489	7.16e-05	0.0218683			OpenSea
cg19097880	11	128160637	-0.0210943	0.0053136	7.19e-05	0.0218683			OpenSea
cg19145858	7	129781681	0.0145419	0.00366463	7.24e-05	0.0218683			S_Shore
cg19619585	15	101170019	0.0232969	0.00586659	7.15e-05	0.0218683	ASB7	Body	OpenSea
cg20217257	11	64109158	0.0256044	0.00645022	7.2e-05	0.0218683	CCDC88B	Body	N_Shore
cg21702188	11	62574403	0.0266144	0.006708	7.26e-05	0.0218683	STX5	3'UTR	S_Shore
cg22733910	1	66257553	0.012951	0.00326598	7.33e-05	0.0218683	PDE4B	TSS1500	N_Shore
cg23911433	5	134611106	0.0311813	0.00786141	7.3e-05	0.0218683			OpenSea
cg24112097	22	50196862	-0.0115113	0.00289838	7.14e-05	0.0218683	BRD1	Body	S_Shore
cg24678438	17	79484403	-0.0104306	0.00262967	7.29e-05	0.0218683			N_Shore
cg24679007	1	192604413	0.0129901	0.00327548	7.31e-05	0.0218683	RGS13	TSS1500	OpenSea
cg25461300	18	3015372	0.0152972	0.00385395	7.21e-05	0.0218683			S_Shelf
cg27000690	6	34437227	0.0182925	0.00461258	7.32e-05	0.0218683	PACSIN1	5'UTR	S_Shelf
cg10440877	2	208378475	0.0234998	0.00592842	7.37e-05	0.0219882			OpenSea
cg02816425	11	16809233	0.0167771	0.0042332	7.39e-05	0.0220383	PLEKHA7	3'UTR	OpenSea
cg11839815	3	127539037	0.0282556	0.00712983	7.4e-05	0.0220418	MGLL	Body	N_Shelf
cg23261343	6	45413792	0.0249665	0.00630157	7.43e-05	0.0221252	RUNX2	Body	OpenSea
cg13601309	18	77443784	0.0270645	0.00683161	7.44e-05	0.0221372	CTDP1	Body	S_Shelf
cg23357708	19	8580509	0.0139903	0.00353209	7.47e-05	0.0221749	ZNF414	TSS1500	S_Shore
cg27530093	19	41815095	0.0125713	0.00317383	7.47e-05	0.0221749	CCDC97	TSS1500	N_Shore
cg15225688	7	2057835	-0.0116465	0.00294053	7.47e-05	0.02218	MAD1L1	Body	N_Shelf
cg10100437	1	223903862	-0.0127416	0.0032175	7.49e-05	0.0221977	CAPN2	Body	S_Shelf
cg23954655	13	99223562	-0.0234728	0.00592746	7.49e-05	0.0221977	STK24	Body	OpenSea
cg27172287	22	46974976	0.019271	0.00486624	7.49e-05	0.0221977			S_Shore
cg01944226	17	80188056	0.0113664	0.00287043	7.5e-05	0.0222011	SLC16A3	5'UTR	Island
cg20335425	1	153363264	0.0217336	0.00548907	7.51e-05	0.0222216	S100A8	5'UTR	OpenSea
cg24129923	17	7814251	0.0151857	0.00383605	7.54e-05	0.0222765	CHD3	Body	OpenSea
cg01565508	17	8869961	0.0266649	0.00673699	7.56e-05	0.0222792	PIK3R5	TSS1500	S_Shore
cg16305516	6	345932	0.0106691	0.00269544	7.55e-05	0.0222792	DUSP22	Body	OpenSea
cg17117981	8	144410972	0.0238763	0.0060323	7.56e-05	0.0222792	TOP1MT	Body	OpenSea
cg22074114	3	134326341	0.0235239	0.00594274	7.54e-05	0.0222792	KY	Body	OpenSea
cg04123373	1	44411915	0.00993206	0.00250969	7.57e-05	0.0223117	IPO13	TSS1500	N_Shore
cg14018735	9	136270734	0.0207139	0.00523505	7.6e-05	0.0223479	C9orf96	3'UTR	OpenSea
cg27057329	15	40803244	0.0253932	0.00641763	7.6e-05	0.0223479			N_Shore
cg14780449	11	44578801	0.0154869	0.00391433	7.61e-05	0.0223606			OpenSea
cg20403409	10	126752037	-0.0096758	0.00244589	7.62e-05	0.0223791	CTBP2	5'UTR	OpenSea
cg26535925	16	89233863	0.0135041	0.00341355	7.62e-05	0.0223791			S_Shore
cg25705508	1	203199023	0.0263321	0.00665687	7.63e-05	0.0223941	CHIT1	TSS200	OpenSea
cg15819333	16	85832091	-0.0253268	0.00640354	7.65e-05	0.022425	COX4NB	Body	N_Shore
cg03411376	11	2432720	0.015536	0.00392827	7.66e-05	0.0224275	TRPM5	Body	N_Shelf
cg04182865	5	141346431	0.0282708	0.00714851	7.66e-05	0.0224275	RNF14	TSS200	N_Shelf
cg25043129	17	79047823	0.0227768	0.00575981	7.67e-05	0.0224335	BAIAP2	Body	S_Shelf
cg26362368	1	10675623	0.0181467	0.00458902	7.67e-05	0.0224335	PEX14	Body	OpenSea
cg26893816	5	33997223	0.0240094	0.00607184	7.68e-05	0.0224335	AMACR	Body	OpenSea
cg08162476	3	13064001	-0.0167975	0.00424828	7.69e-05	0.0224446	IQSEC1	Body	OpenSea
cg13017471	3	171832308	0.00888818	0.00224809	7.7e-05	0.0224566	FNDC3B	Body	OpenSea
cg14919455	6	7167468	0.0267611	0.00676966	7.71e-05	0.0224786	RREB1	5'UTR	OpenSea
cg15840005	1	2139905	0.0089823	0.00227242	7.73e-05	0.0224961	C1orf86	TSS1500	S_Shelf
cg24596116	12	68665317	0.0264973	0.00670439	7.74e-05	0.0225302			OpenSea
cg05888181	8	1952319	0.0304819	0.00771461	7.78e-05	0.0226055	KBTBD11	3'UTR	S_Shore
cg18457731	8	139734484	-0.0139824	0.00353886	7.78e-05	0.0226055	COL22A1	Body	OpenSea
cg02722434	15	91362469	-0.0137422	0.00347874	7.8e-05	0.0226271			Island
cg09801824	10	74076930	0.00841338	0.00212981	7.81e-05	0.0226271			N_Shelf
cg16903225	7	32111066	0.0113874	0.00288255	7.8e-05	0.0226271	PDE1C	TSS200	S_Shore
cg22515654	1	10590672	0.0229329	0.00580545	7.81e-05	0.0226271	PEX14	Body	OpenSea
cg02969426	13	45775005	0.0240509	0.00608892	7.82e-05	0.0226392	KCTD4	5'UTR	OpenSea
cg02585724	15	81116461	-0.0192979	0.00488653	7.84e-05	0.0226466	KIAA1199	5'UTR	OpenSea
cg06145669	9	102589165	0.0155478	0.00393794	7.87e-05	0.0226466	NR4A3	5'UTR	N_Shore
cg06155710	1	223283205	-0.00846385	0.00214385	7.88e-05	0.0226466	TLR5	3'UTR	OpenSea
cg07205203	2	28940400	0.0256087	0.00648639	7.88e-05	0.0226466			OpenSea
cg08182454	19	46529189	0.0249932	0.00633056	7.88e-05	0.0226466			S_Shelf
cg12309813	4	110583727	0.00685072	0.00173532	7.89e-05	0.0226466	CCDC109B	Body	OpenSea
cg13707794	21	35889668	0.0264801	0.00670467	7.83e-05	0.0226466	RCAN1	3'UTR	OpenSea
cg14363249	9	75213807	0.0273641	0.00692842	7.83e-05	0.0226466	TMC1	5'UTR	OpenSea
cg18434367	6	45891455	-0.0192355	0.00487119	7.85e-05	0.0226466	CLIC5	Body	OpenSea
cg19295314	6	1635640	0.0189536	0.00479966	7.85e-05	0.0226466	GMDS	Body	OpenSea
cg19526455	17	37787862	0.0190013	0.00481282	7.88e-05	0.0226466	PPP1R1B	Body	S_Shelf
cg23045991	7	101943005	0.0173094	0.00438284	7.84e-05	0.0226466	SH2B2	Body	N_Shore
cg25025545	6	14136628	0.0295735	0.00749117	7.89e-05	0.0226466	CD83	3'UTR	OpenSea
cg11025793	19	13262015	0.0118318	0.00299732	7.9e-05	0.0226617	IER2	5'UTR	Island
cg20615117	11	121370102	0.0215408	0.0054578	7.92e-05	0.0227111	SORL1	Body	OpenSea
cg24592751	4	140088996	0.0263638	0.00668038	7.93e-05	0.0227274			OpenSea
cg06236559	18	45458303	0.0147829	0.00374623	7.94e-05	0.0227411	SMAD2	TSS1500	S_Shore
cg11832408	11	128562141	0.008958	0.00227015	7.95e-05	0.0227411	FLI1	TSS1500	N_Shore
cg06588028	12	6745568	-0.010166	0.00257681	7.97e-05	0.0227426	LPAR5	TSS1500	OpenSea
cg10583319	20	61203879	0.0281946	0.00714596	7.96e-05	0.0227426			S_Shelf
cg11481968	11	12303499	0.0114994	0.00291435	7.95e-05	0.0227426			OpenSea
cg20192387	6	166856056	0.0270986	0.00686837	7.97e-05	0.0227426	RPS6KA2	Body	OpenSea
cg22129276	2	169926103	0.017896	0.00453614	7.97e-05	0.0227426	DHRS9	5'UTR	OpenSea
cg00795812	2	242802009	-0.0205594	0.00521174	7.99e-05	0.0227484	PDCD1	TSS1500	N_Shelf
cg21211664	9	131312073	0.014128	0.00358141	7.99e-05	0.0227484			N_Shelf
cg06317209	12	58210878	0.0299284	0.00758715	7.99e-05	0.0227511	AVIL	TSS1500	OpenSea
cg24909660	11	47276469	0.0233907	0.00593012	8e-05	0.0227572	NR1H3	5'UTR	OpenSea
cg21932513	1	17751974	0.0104696	0.00265563	8.07e-05	0.0229005	RCC2	Body	OpenSea
cg23448774	20	40627235	0.00273632	0.000694022	8.06e-05	0.0229005			Island
cg25341726	16	28518331	0.028911	0.00733321	8.06e-05	0.0229005	IL27	TSS200	OpenSea
cg01709766	11	5640318	-0.00897361	0.00227678	8.1e-05	0.0229865	TRIM6-TRIM	Body	OpenSea
cg17238065	11	64974573	0.0362967	0.00921018	8.12e-05	0.0230122	CAPN1	Body	S_Shelf
cg04674832	2	72078638	0.0166466	0.00422453	8.13e-05	0.0230264			N_Shore
cg23992493	17	21220479	0.0126748	0.00321649	8.13e-05	0.0230264			S_Shore
cg13178709	17	1422473	0.0070415	0.00178707	8.14e-05	0.0230314	PITPNA	3'UTR	S_Shelf
cg10436631	17	96433	-0.010611	0.00269342	8.16e-05	0.0230649	RPH3AL	Body	N_Shelf
cg14346202	15	73809957	-0.0115238	0.00292524	8.17e-05	0.0230649	C15orf60	Body	OpenSea
cg23750338	8	142222470	0.0225423	0.00572211	8.16e-05	0.0230649	SLC45A4	Body	S_Shore
cg03265564	1	9748971	-0.0126789	0.00321924	8.2e-05	0.0230657	PIK3CD	5'UTR	N_Shore
cg04137004	11	13140079	-0.015195	0.00385765	8.18e-05	0.0230657			OpenSea
cg04797885	8	142268286	0.0136729	0.00347167	8.2e-05	0.0230657			S_Shelf
cg07986469	10	129795003	0.0218287	0.00554308	8.22e-05	0.0230657	PTPRE	5'UTR	OpenSea
cg16238149	13	111173329	0.0128225	0.00325508	8.17e-05	0.0230657			OpenSea
cg17658002	19	11689997	0.0245319	0.0062294	8.21e-05	0.0230657	ACP5	TSS1500	S_Shore
cg22354132	1	55273637	-0.0118128	0.00299935	8.2e-05	0.0230657	C1orf177	Body	S_Shore
cg24011341	12	24577904	-0.0177806	0.00451499	8.21e-05	0.0230657	SOX5	5'UTR	OpenSea
cg14016363	7	100486297	0.0191856	0.0048726	8.24e-05	0.0231057			N_Shore
cg04930596	12	124864528	0.0204933	0.00520509	8.25e-05	0.0231177	NCOR2	Body	OpenSea
cg20690420	6	108488751	0.00742619	0.00188636	8.26e-05	0.0231387	NR2E1	Body	Island
cg01166350	14	64228624	0.0164381	0.00417631	8.28e-05	0.0231566			OpenSea
cg14592365	11	111288100	-0.0154367	0.00392153	8.27e-05	0.0231566			OpenSea
cg16404170	10	126330876	-0.0091677	0.00232911	8.28e-05	0.0231566	FAM53B	Body	OpenSea
cg16893868	19	55084269	0.0143484	0.00364544	8.29e-05	0.0231566	LILRA2	TSS1500	OpenSea
cg26350921	17	77987482	-0.0108327	0.00275262	8.3e-05	0.0231948	TBC1D16	5'UTR	S_Shelf
cg07723258	17	38176064	0.0215506	0.0054763	8.31e-05	0.0231978	MED24	Body	OpenSea
cg01283625	10	13568099	0.0304811	0.00774664	8.33e-05	0.0232123			N_Shelf
cg05961632	5	65894842	0.0256171	0.00651069	8.33e-05	0.0232123	MAST4	Body	S_Shore
cg08358263	6	106557481	-0.00958321	0.00243556	8.33e-05	0.0232123	PRDM1	3'UTR	OpenSea
cg27072575	17	62778413	0.00745185	0.00189417	8.35e-05	0.0232497	LOC146880	TSS1500	S_Shore
cg07740911	16	8768488	-0.00204327	0.00051947	8.38e-05	0.0232816	ABAT	1stExon	Island
cg10172675	8	104132683	0.0178906	0.0045485	8.38e-05	0.0232816			OpenSea
cg11403831	5	108082959	0.021662	0.00550702	8.37e-05	0.0232816	FER	TSS1500	N_Shore
cg15378605	10	125805592	-0.013202	0.00335741	8.42e-05	0.023371	CHST15	1stExon	S_Shore
cg15902038	15	42693448	0.0209379	0.00532494	8.42e-05	0.0233716	CAPN3	Body	OpenSea
cg07291349	4	40964962	0.02421	0.00615848	8.45e-05	0.0234433	APBB2	Body	OpenSea
cg21991396	1	247581417	0.0293642	0.00747017	8.46e-05	0.023457	NLRP3	5'UTR	OpenSea
cg15739581	2	166626783	0.0267209	0.00679822	8.47e-05	0.0234705	GALNT3	Body	OpenSea
cg20073893	14	22945457	-0.00828309	0.00210755	8.49e-05	0.0234927			OpenSea
cg02217022	17	80833526	0.0154398	0.00392895	8.5e-05	0.0235058	TBCD	Body	S_Shelf
cg24941342	11	95093809	0.0288445	0.00733978	8.5e-05	0.0235058			OpenSea
cg13732164	9	134669414	-0.0123442	0.00314185	8.53e-05	0.023523			OpenSea
cg16226866	6	110418140	0.0331939	0.00844825	8.53e-05	0.023523			OpenSea
cg21855041	2	119985067	0.0154006	0.0039196	8.53e-05	0.023523	STEAP3	5'UTR	S_Shelf
cg02224021	19	836716	0.0231742	0.00589909	8.55e-05	0.023553			Island
cg25863967	7	130049683	0.0230207	0.00586014	8.55e-05	0.023553	TSGA14	Body	OpenSea
cg00288844	16	11835360	0.0163553	0.00416481	8.6e-05	0.023577	TXNDC11	Body	N_Shore
cg01557260	11	57230508	-0.0131673	0.0033523	8.57e-05	0.023577	RTN4RL2	Body	N_Shore
cg03254534	18	56343105	-0.011446	0.00291446	8.59e-05	0.023577	MALT1	Body	S_Shelf
cg10156739	6	46714674	-0.00582303	0.00148271	8.59e-05	0.023577	LOC10028771	TSS200	OpenSea
cg11327408	6	30297329	0.0296833	0.00755839	8.59e-05	0.023577	TRIM39	Body	S_Shelf
cg20934416	5	17444401	0.0301366	0.00767285	8.58e-05	0.023577			OpenSea
cg22437221	5	39203007	0.0172771	0.00439952	8.6e-05	0.023577	FYB	Body	OpenSea
cg08976646	5	77299683	0.0107924	0.00274898	8.64e-05	0.0236497	AP3B1	Body	OpenSea
cg15581429	19	39369353	-0.0178475	0.00454619	8.64e-05	0.0236497	SIRT2	3'UTR	OpenSea
cg03450844	7	150416671	0.0322878	0.00822515	8.65e-05	0.023657	GIMAP1	Body	N_Shore
cg05756780	1	154380705	0.0192156	0.00489515	8.66e-05	0.023657	IL6R	Body	S_Shelf
cg12145018	14	103912507	0.0128763	0.00328114	8.7e-05	0.0237376	MARK3	Body	OpenSea
cg17555373	13	53775108	0.0172791	0.00440307	8.7e-05	0.0237376			Island
cg13549277	12	6659520	0.0253364	0.00645659	8.7e-05	0.0237425	IFFO1	Body	S_Shore
cg17981790	2	16807234	-0.0122319	0.00311736	8.72e-05	0.0237584	FAM49A	5'UTR	OpenSea
cg01811272	2	47276456	0.0108754	0.00277178	8.72e-05	0.0237628	TTC7A	Body	OpenSea
cg07814567	4	100736658	0.0272669	0.00695008	8.74e-05	0.0237836	DAPP1	TSS1500	OpenSea
cg09667606	6	158507930	0.0197948	0.00504623	8.76e-05	0.0237836	SYNJ2	Body	Island
cg12859101	8	41464795	0.0096442	0.00245845	8.75e-05	0.0237836	AGPAT6	Body	OpenSea
cg15768138	2	219030752	0.0264764	0.0067494	8.75e-05	0.0237836	CXCR1	5'UTR	OpenSea
cg20745381	1	37139265	-0.0201983	0.00514915	8.76e-05	0.0237836			OpenSea
cg08472633	16	88907370	0.025341	0.00646064	8.77e-05	0.0237949	GALNS	Body	N_Shore
cg27576259	16	2567316	0.0164946	0.00420603	8.79e-05	0.0238519	ATP6V0C	Body	N_Shelf
cg00464814	6	16758889	0.0160173	0.00408465	8.81e-05	0.0238533	ATXN1	5'UTR	N_Shore
cg01699630	6	131894023	0.0319334	0.00814371	8.81e-05	0.0238533	ARG1	TSS1500	OpenSea
cg08863777	11	94278457	0.0200933	0.00512493	8.83e-05	0.0238533	FUT4	1stExon	Island
cg09860050	2	44513791	-0.0107452	0.00274091	8.84e-05	0.0238533	SLC3A1	Body	OpenSea
cg15167202	5	149997153	0.0260986	0.00665694	8.84e-05	0.0238533	SYNPO	5'UTR	OpenSea
cg18352710	10	72363216	-0.0173468	0.00442435	8.83e-05	0.0238533	PRF1	TSS1500	S_Shelf
cg18437319	22	43542604	0.0177891	0.00453752	8.84e-05	0.0238533			S_Shelf
cg22526531	1	35913782	0.0295281	0.00753216	8.85e-05	0.0238533	KIAA0319L	Body	OpenSea
cg23095729	22	20019674	0.0207189	0.00528386	8.81e-05	0.0238533	C22orf25	5'UTR	OpenSea
cg06617834	4	54942790	0.0182736	0.00466153	8.85e-05	0.0238572			OpenSea
cg09251291	15	63483946	-0.0213538	0.00544783	8.87e-05	0.0238803	RAB8B	Body	S_Shore
cg12645852	18	74198774	0.0277205	0.00707304	8.89e-05	0.0239025			N_Shelf
cg17849530	10	14816693	-0.00755853	0.00192854	8.88e-05	0.0239025	FAM107B	1stExon	OpenSea
cg05486924	3	194979565	0.0244679	0.00624346	8.89e-05	0.0239075	C3orf21	Body	N_Shore
cg08894273	1	161109487	0.0254839	0.00650363	8.91e-05	0.0239244			N_Shore
cg09777883	11	112093696	0.0170044	0.00433984	8.92e-05	0.0239244			N_Shelf
cg16270399	18	74257894	0.0245359	0.00626228	8.93e-05	0.0239244	LOC284276	Body	OpenSea
cg22954978	6	151228677	0.0087263	0.00222712	8.92e-05	0.0239244	MTHFD1L	Body	OpenSea
cg25576997	14	56257750	0.0304999	0.00778395	8.92e-05	0.0239244	C14orf34	Body	OpenSea
cg03048488	1	15733844	-0.0129902	0.00331623	8.96e-05	0.0239318			N_Shelf
cg05071334	8	86195487	0.0236774	0.00604455	8.96e-05	0.0239318	CA13	3'UTR	OpenSea
cg20661985	20	24969842	0.0287587	0.00734187	8.96e-05	0.0239318	C20orf3	Body	N_Shelf
cg22431093	12	32654992	0.0248607	0.00634565	8.94e-05	0.0239318	FGD4	TSS200	OpenSea
cg23979420	19	44646248	0.00712829	0.00181971	8.96e-05	0.0239318	ZNF234	5'UTR	S_Shore
cg24012880	11	44880910	0.0240179	0.00613153	8.96e-05	0.0239318	TSPAN18	5'UTR	OpenSea
cg18444544	8	22852741	0.0258635	0.0066033	8.98e-05	0.0239344	RHOBTB2	Body	OpenSea
cg05229035	14	102968461	0.00805492	0.00205693	9e-05	0.0239509	TECPR2	3'UTR	OpenSea
cg06061966	11	46366643	0.0139994	0.00357462	8.99e-05	0.0239509	DGKZ	TSS1500	N_Shore
cg16651347	1	175042297	0.0220069	0.00561965	9e-05	0.0239509	TNN	5'UTR	OpenSea
cg18899117	2	206411031	0.0265082	0.00676914	9e-05	0.0239509	PARD3B	Body	OpenSea
cg03351148	12	38557661	0.00625619	0.00159789	9.03e-05	0.0239778			Island
cg08876103	1	39572323	0.0172433	0.0044041	9.03e-05	0.0239778	MACF1	Body	S_Shore
cg18554789	7	139432178	0.0264158	0.00674636	9.02e-05	0.0239778	HIPK2	Body	OpenSea
cg09335715	7	75626860	0.0241274	0.00616332	9.05e-05	0.0239947	STYXL1	Body	S_Shelf
cg15142192	1	36521401	0.0349004	0.00891532	9.05e-05	0.0239947	EIF2C3	3'UTR	OpenSea
cg22282265	11	44582836	0.00803637	0.00205289	9.05e-05	0.0239947			N_Shelf
cg21603914	16	89070647	0.00637502	0.00162867	9.07e-05	0.024005			Island
cg22950223	7	1403628	-0.0164524	0.0042031	9.06e-05	0.024005			OpenSea
cg16179674	10	6268364	0.0189325	0.00483788	9.1e-05	0.0240323	PFKFB3	Body	OpenSea
cg19520763	3	38534710	0.0189177	0.00483386	9.09e-05	0.0240323			N_Shelf
cg25417529	19	11289356	0.011499	0.00293823	9.09e-05	0.0240323	KANK2	Body	S_Shore
cg26580869	19	611506	-0.0276322	0.0070608	9.1e-05	0.0240323	HCN2	Body	Island
cg17320136	5	10567905	0.0134825	0.0034454	9.11e-05	0.0240361	ANKRD33B	Body	S_Shelf
cg02987482	19	6274208	0.0228562	0.0058419	9.14e-05	0.0240769	MLLT1	Body	S_Shelf
cg04616793	16	8738608	0.00603456	0.00154243	9.14e-05	0.0240769	C16orf68	Body	OpenSea
cg08537847	5	148810203	0.0153367	0.00392006	9.14e-05	0.0240769	MIR145	TSS200	OpenSea
cg15247625	2	234774830	-0.00716003	0.00183046	9.17e-05	0.0241371	MSL3L2	Body	N_Shelf
cg03568673	13	20796216	0.0281253	0.00719103	9.19e-05	0.0241655	GJB6	3'UTR	OpenSea
cg03109660	4	37684505	-0.0157349	0.00402337	9.2e-05	0.0241805	RELL1	Body	N_Shelf
cg03580065	10	99183360	0.0236356	0.0060441	9.21e-05	0.0242004			N_Shelf
cg05252264	19	55385587	0.0306767	0.00784635	9.24e-05	0.0242266	FCAR	1stExon	OpenSea
cg07571745	1	32715428	-0.0167754	0.00429067	9.24e-05	0.0242266	LCK	TSS1500	S_Shore
cg14225168	9	139403827	0.0241627	0.00617982	9.23e-05	0.0242266	NOTCH1	Body	N_Shore
cg18646851	15	92934809	0.0242001	0.00619035	9.26e-05	0.0242475			N_Shore
cg12421536	1	51426414	0.0170413	0.00435958	9.27e-05	0.0242726	FAF1	TSS1500	S_Shore
cg27255275	11	129766154	0.0231254	0.00591638	9.28e-05	0.0242801	NFRKB	TSS1500	S_Shore
cg11636504	2	99439883	0.0186028	0.0047597	9.29e-05	0.0242951	C2orf55	Body	Island
cg09859659	8	142180109	0.0312958	0.00800875	9.32e-05	0.0243509	DENND3	Body	N_Shelf
cg01117384	20	56274096	-0.0131376	0.00336236	9.34e-05	0.024367	PMEPA1	5'UTR	OpenSea
cg25055946	12	58328060	0.0122703	0.00314033	9.33e-05	0.024367			N_Shore
cg00410422	1	110951074	-0.0189075	0.00484002	9.36e-05	0.0243709	HBXIP	TSS1500	S_Shore
cg09794680	14	24540452	0.0172514	0.00441583	9.36e-05	0.0243709	CPNE6	TSS1500	OpenSea
cg15033269	3	42631489	0.0289898	0.00742064	9.36e-05	0.0243709	SS18L2	TSS1500	N_Shore
cg19504001	12	57589740	-0.0107882	0.00276139	9.35e-05	0.0243709	LRP1	Body	OpenSea
cg08472008	4	3531603	0.0234106	0.00599326	9.38e-05	0.0243895	LRPAP1	Body	N_Shelf
cg10234693	12	1637124	0.0152346	0.00390053	9.39e-05	0.0243992			N_Shore
cg16555909	1	23721285	0.0212261	0.00543456	9.39e-05	0.0243992	TCEA3	Body	OpenSea
cg08367804	16	3639160	0.0267286	0.00684409	9.41e-05	0.0244228	BTBD12	Body	Island
cg21238254	4	1988351	-0.00757292	0.00193917	9.41e-05	0.0244228	MIR943	TSS200	S_Shore
cg05528339	2	64064409	0.025052	0.00641573	9.43e-05	0.0244408			N_Shelf
cg05694563	17	17465224	0.0173916	0.00445385	9.43e-05	0.0244408	PEMT	Body	Island
cg00184203	2	187558402	0.0138696	0.00355283	9.47e-05	0.0245218	FAM171B	TSS1500	N_Shore
cg11713044	1	9192948	-0.0128121	0.00328217	9.48e-05	0.0245224			S_Shelf
cg19602479	1	157670869	-0.0162195	0.00415508	9.48e-05	0.0245224	FCRL3	TSS1500	OpenSea
cg00791854	1	154392070	0.0213757	0.0054769	9.51e-05	0.0245735	IL6R	Body	OpenSea
cg05689267	6	32798439	0.0144831	0.00371102	9.51e-05	0.0245735	TAP2	Body	OpenSea
cg01932823	16	57701726	0.0240477	0.0061634	9.55e-05	0.0246345	GPR97	TSS1500	OpenSea
cg05613718	7	38355100	0.0256746	0.00658056	9.56e-05	0.0246345			S_Shelf
cg14839134	8	61496287	0.0235559	0.00603724	9.55e-05	0.0246345	RAB2A	Body	OpenSea
cg19457770	2	113742967	-0.016513	0.00423254	9.56e-05	0.0246345	IL1F9	3'UTR	OpenSea
cg20670923	18	9915771	0.0170144	0.00436109	9.56e-05	0.0246345	VAPA	Body	S_Shore
cg00581334	3	137904059	0.0140599	0.00360461	9.6e-05	0.0246359			N_Shore
cg07092212	11	46382544	0.0136819	0.00350766	9.6e-05	0.0246359	DGKZ	Body	OpenSea
cg22094071	8	87521456	0.0234063	0.0060004	9.59e-05	0.0246359	FAM82B	TSS1500	S_Shore
cg22957691	2	36790185	0.0297952	0.00763817	9.59e-05	0.0246359	FEZ2	Body	OpenSea
cg24560920	2	179344387	0.0206583	0.0052955	9.58e-05	0.0246359	FKBP7	TSS1500	N_Shore
cg14241836	7	48124921	-0.0168256	0.00431438	9.62e-05	0.0246872			N_Shelf
cg20793665	2	232549224	-0.0182707	0.00468524	9.63e-05	0.0246981			S_Shelf
cg06303635	10	45958759	0.0221093	0.00566987	9.64e-05	0.024704	MARCH8	Body	OpenSea
cg21045828	8	89310065	-0.0125498	0.00321854	9.65e-05	0.0247105	MMP16	Body	OpenSea
cg14120703	9	139416102	0.0130005	0.00333429	9.66e-05	0.0247144	NOTCH1	Body	N_Shore
cg04295372	1	101184332	0.0229527	0.00588818	9.7e-05	0.0247672	VCAM1	TSS1500	OpenSea
cg09018739	16	57180107	0.0184515	0.00473348	9.7e-05	0.0247672	CPNE2	Body	OpenSea
cg15518113	1	167400121	-0.0152741	0.00391819	9.69e-05	0.0247672	CD247	3'UTR	OpenSea
cg07019857	5	106822849	0.0168204	0.00431519	9.7e-05	0.0247672	EFNA5	Body	OpenSea
cg00782708	2	44933278	0.0209188	0.00536759	9.73e-05	0.0247811	C2orf34	Body	OpenSea
cg00864183	17	48045973	0.00214229	0.000549647	9.72e-05	0.0247811	DLX4	TSS1500	Island
cg07092111	10	32621403	-0.0188635	0.00484037	9.73e-05	0.0247811	EPC1	Body	OpenSea
cg12614630	12	57387318	0.0313913	0.00805502	9.73e-05	0.0247811	GPR182	TSS1500	OpenSea
cg14392772	9	123666481	-0.0190316	0.00488354	9.74e-05	0.0247811	TRAF1	3'UTR	OpenSea
cg18135489	11	120874859	-0.0100073	0.00256825	9.76e-05	0.0248084			OpenSea
cg21923525	18	9474143	0.0220586	0.00566152	9.77e-05	0.0248252	RALBP1	TSS1500	N_Shore
cg02375208	5	77804381	0.0179449	0.00460718	9.82e-05	0.0248517	LHFPL2	Body	N_Shore
cg11022926	7	43652643	-0.0200921	0.00515734	9.79e-05	0.0248517	STK17A	Body	OpenSea
cg16277214	3	32434339	0.010951	0.00281155	9.82e-05	0.0248517	CMTM7	Body	S_Shore
cg18835815	8	54757048	-0.00917775	0.00235608	9.81e-05	0.0248517	ATP6V1H	TSS1500	S_Shore
cg20491695	11	45719826	-0.0177358	0.00455314	9.81e-05	0.0248517			OpenSea
cg27485921	2	46747379	0.0240141	0.00616434	9.79e-05	0.0248517	ATP6V1E2	TSS1500	OpenSea
cg20737909	11	1507020	-0.0149442	0.00383729	9.84e-05	0.0248749	HCCA2	Body	OpenSea
cg22835851	10	49892302	-0.00959701	0.00246421	9.84e-05	0.0248749	WDFY4	TSS1500	OpenSea
cg22239727	11	19264434	0.0158617	0.0040731	9.85e-05	0.0248826			S_Shore
cg08548498	20	43883546	0.0245914	0.00631508	9.86e-05	0.0248864	SLPI	TSS1500	OpenSea
cg06172871	16	72088244	0.0234729	0.00602876	9.88e-05	0.0249315	HP	TSS1500	OpenSea
cg13278350	7	155989444	-0.00900851	0.00231394	9.89e-05	0.0249517			OpenSea
cg08795084	5	59971556	0.0115346	0.00296313	9.91e-05	0.0249696	DEPDC1B	Body	OpenSea
cg18696237	22	39491975	-0.0109151	0.00280395	9.91e-05	0.0249696	APOBEC3H	TSS1500	OpenSea
cg22123711	1	12185845	0.0130627	0.00335592	9.92e-05	0.0249768	TNFRSF8	TSS200	OpenSea
cg22979041	5	134787907	-0.0112115	0.00288041	9.93e-05	0.0249768	TIFAB	1stExon	OpenSea
cg03794617	17	78796999	0.0205929	0.00529162	9.96e-05	0.025002	RPTOR	Body	N_Shore
cg17446956	12	109235032	0.0258469	0.00664192	9.96e-05	0.025002	SSH1	Body	OpenSea
cg19429405	10	73497609	0.0271223	0.00696982	9.97e-05	0.025002	C10orf105	TSS200	OpenSea
cg23669440	3	137851776	-0.0141243	0.0036294	9.96e-05	0.025002	A4GNT	TSS1500	OpenSea
cg24136314	4	41694736	-0.0196722	0.00505468	9.95e-05	0.025002	LIMCH1	Body	OpenSea
cg09221159	10	90031426	-0.022198	0.00570472	9.98e-05	0.0250107			OpenSea
cg18305444	2	23914666	-0.0045235	0.00116257	9.99e-05	0.0250198	KLHL29	Body	S_Shore
cg09841774	3	39233997	-0.0110476	0.0028395	0.0001	0.025033	XIRP1	5'UTR	OpenSea
cg08615650	11	67049363	0.012738	0.00327427	0.000100111	0.0250538	ADRBK1	Body	N_Shelf
cg10533990	11	71846733	0.0235468	0.0060532	0.000100258	0.0250761	FOLR3	TSS200	OpenSea
cg09611620	3	71545533	-0.0210466	0.005411	0.000100409	0.0250993	FOXP1	5'UTR	OpenSea
cg14543285	14	103129037	0.0311067	0.00799842	0.000100612	0.0251356	RCOR1	Body	OpenSea
cg01257194	9	116161247	0.016009	0.00411667	0.000100734	0.025136	ALAD	5'UTR	N_Shore
cg08136042	12	52213077	0.00831289	0.00213777	0.000100833	0.025136	FIGNL2	1stExon	N_Shore
cg13930047	1	200886417	0.0157955	0.00406186	0.000100771	0.025136			OpenSea
cg21811284	17	75208450	-0.0149423	0.00384263	0.000100847	0.025136	SEC14L1	Body	N_Shore
cg01667634	6	31860439	0.0158822	0.00408609	0.000101537	0.0251639	EHMT2	Body	S_Shelf
cg09989134	12	52463648	-0.00361124	0.000929141	0.000101638	0.0251639	C12orf44	TSS200	Island
cg12684668	5	150403466	0.0243185	0.00625637	0.000101495	0.0251639	GPX3	Body	S_Shelf
cg16771652	16	50730385	0.0183541	0.0047216	0.000101383	0.0251639	NOD2	TSS1500	OpenSea
cg18011672	2	190522601	-0.0224014	0.00576411	0.000101758	0.0251639			N_Shelf
cg19987129	6	139660138	0.0301305	0.00775039	0.000101236	0.0251639			OpenSea
cg20629021	11	68580041	-0.00472013	0.00121454	0.000101766	0.0251639	CPT1A	Body	OpenSea
cg20931972	4	15850232	0.0227485	0.00585246	0.000101488	0.0251639	CD38	3'UTR	OpenSea
cg22117805	11	36422455	0.0143741	0.00369871	0.000101804	0.0251639	PRR5L	5'UTR	OpenSea
cg22535089	13	114184462	0.0263222	0.0067711	0.000101311	0.0251639	TMCO3	Body	N_Shore
cg24067911	6	16729610	0.0222876	0.00573511	0.000101835	0.0251639	ATXN1	5'UTR	OpenSea
cg27081230	16	50715529	-0.0123713	0.00318219	0.000101209	0.0251639	SNX20	TSS1500	OpenSea
cg27553947	1	9819767	0.022058	0.00567403	0.000101264	0.0251639	CLSTN1	Body	N_Shelf
cg10950593	7	6212775	0.0147719	0.00380178	0.000102107	0.0252166	CYTH3	Body	S_Shelf
cg27420819	16	874894	-0.0113034	0.00290925	0.000102188	0.0252222			Island
cg04784635	10	116097581	-0.0125717	0.0032365	0.000102606	0.0252956	AFAP1L2	Body	OpenSea
cg22865824	19	18902709	0.0124807	0.00321308	0.000102608	0.0252956	COMP	TSS1500	S_Shore
cg23012600	1	244088110	0.0244102	0.00628446	0.000102661	0.0252956			OpenSea
cg02347989	11	65634083	0.00746017	0.0019208	0.000102797	0.0253092	EFEMP2	3'UTR	OpenSea
cg25192081	1	65308244	-0.00770561	0.00198404	0.000102834	0.0253092	JAK1	Body	OpenSea
cg00770085	1	51810836	0.00506775	0.00130528	0.000103392	0.0253163	TTC39A	TSS200	S_Shore
cg03601886	1	53649218	-0.00895226	0.00230573	0.000103339	0.0253163			OpenSea
cg04195000	22	46687489	-0.00986249	0.00253997	0.000103213	0.0253163	TTC38	Body	S_Shore
cg05453411	16	89300123	0.0224173	0.00577272	0.00010304	0.0253163			S_Shore
cg12771187	7	116152010	-0.0154008	0.00396671	0.000103385	0.0253163			OpenSea
cg14315912	14	102677294	0.0251041	0.00646499	0.000103138	0.0253163	WDR20	Body	N_Shelf
cg17442155	7	99955675	0.0351703	0.00905724	0.000103125	0.0253163	PILRB	5'UTR	OpenSea
cg23568192	10	44289380	0.0290251	0.00747386	0.000102946	0.0253163			OpenSea
cg26443127	10	31987230	0.0245292	0.00631741	0.000103265	0.0253163			OpenSea
cg08412885	6	31649479	0.0110317	0.00284197	0.000103729	0.025344	LY6G5C	TSS1500	N_Shore
cg11402303	8	145651541	0.0175799	0.00452851	0.000103582	0.025344	VPS28	Body	N_Shore
cg13980609	11	66883117	0.0253736	0.0065367	0.000103722	0.025344			N_Shelf
cg18008247	3	124719009	0.0141576	0.00364735	0.000103764	0.025344	HEG1	Body	OpenSea
cg26160945	12	27396706	0.0238114	0.00613452	0.000103799	0.025344	STK38L	TSS1500	N_Shore
cg13958199	9	127018815	0.0143581	0.00369946	0.000103967	0.0253466	NEK6	TSS1500	N_Shore
cg20948271	4	79258587	-0.00989931	0.00255071	0.000104028	0.0253466	FRAS1	Body	OpenSea
cg27285618	15	85259695	-0.00584418	0.00150586	0.000104045	0.0253466	SEC11A	TSS200	Island
cg01788682	3	15382723	-0.00859602	0.00221558	0.000104542	0.0254246	SH3BP5	5'UTR	OpenSea
cg13500720	6	151679097	0.0176638	0.00455269	0.000104521	0.0254246	AKAP12	3'UTR	OpenSea
cg13995774	5	179189810	0.0319045	0.00822321	0.00010454	0.0254246	MAML1	Body	OpenSea
cg23484249	7	4308449	0.00613819	0.00158222	0.000104676	0.0254429	SDK1	Body	S_Shelf
cg20033652	14	51290662	-0.0134333	0.00346287	0.000104781	0.025454	NIN	5'UTR	OpenSea
cg16237031	6	149657288	-0.0164111	0.00423074	0.000104885	0.0254649	MAP3K7IP2	5'UTR	OpenSea
cg09868768	2	70188605	0.0168026	0.00433214	0.000105069	0.0254952	ASPRV1	1stExon	Island
cg11696165	12	120663824	0.012499	0.00322289	0.000105231	0.02552	PXN	5'UTR	OpenSea
cg04313875	17	1553202	0.00314253	0.000810438	0.000105502	0.0255571	RILP	5'UTR	Island
cg10271819	7	139426030	0.0244712	0.00631079	0.00010546	0.0255571	HIPK2	Body	OpenSea
cg04572258	2	224402829	-0.0213729	0.00551234	0.000105631	0.0255595			OpenSea
cg12182708	10	99223744	0.0310208	0.0080004	0.000105573	0.0255595	MMS19	Body	OpenSea
cg06257058	7	99683264	0.0338467	0.00873	0.00010573	0.0255691			N_Shelf
cg02869364	7	1081709	-0.0171259	0.00441811	0.00010606	0.0256239	C7orf50	Body	S_Shore
cg07714276	6	7169632	0.0209193	0.005397	0.000106146	0.0256239	RREB1	5'UTR	OpenSea
cg18229767	11	67776576	0.0160323	0.00413626	0.000106173	0.0256239	ALDH3B1	TSS1500	OpenSea
cg20926024	5	138598494	0.0075694	0.0019529	0.000106194	0.0256239			OpenSea
cg01232717	8	74871056	0.0327517	0.0084507	0.000106352	0.0256375	TCEB1	Body	OpenSea
cg01723892	1	233004866	0.0247016	0.00637407	0.000106482	0.0256375			OpenSea
cg12125614	17	76886835	0.0155112	0.00400257	0.000106488	0.0256375	TIMP2	Body	OpenSea
cg14849855	1	67807960	-0.0191116	0.00493149	0.000106434	0.0256375	IL12RB2	Body	OpenSea
cg14974772	14	92414425	0.0171424	0.00442368	0.000106558	0.0256399	FBLN5	TSS1500	S_Shore
cg02291010	5	96079433	0.0217337	0.00560924	0.000106786	0.0256437	CAST	Body	OpenSea
cg04266607	7	28221667	-0.0143498	0.00370382	0.000106919	0.0256437	JAZF1	TSS1500	S_Shore
cg04861929	11	109293070	0.00766017	0.00197709	0.000106861	0.0256437	C11orf87	5'UTR	N_Shore
cg06398474	2	240291509	0.0143219	0.00369691	0.00010705	0.0256437	HDAC4	5'UTR	OpenSea
cg07984754	6	169258610	-0.0112762	0.00291067	0.000107021	0.0256437			N_Shelf
cg13920934	15	96596478	0.00589679	0.00152204	0.000106945	0.0256437			OpenSea
cg19401149	8	6796618	0.0254575	0.00657123	0.000107025	0.0256437	DEFA4	TSS1500	OpenSea
cg26169783	13	34371837	-0.0236849	0.00611332	0.000106927	0.0256437			OpenSea
cg22719871	11	66105148	0.005698	0.00147091	0.000107155	0.0256548	BRMS1	3'UTR	S_Shelf
cg01308806	19	4276778	-0.0148416	0.00383185	0.000107406	0.0256626			N_Shelf
cg04193923	17	38170900	0.0162582	0.00419752	0.000107378	0.0256626	CSF3	TSS1500	OpenSea
cg13554018	9	91091556	-0.0197234	0.00509185	0.000107272	0.0256626	SPIN1	3'UTR	OpenSea
cg16016465	8	9048528	0.014567	0.0037611	0.000107475	0.0256626			OpenSea
cg27183791	16	89381904	-0.0290626	0.00750381	0.000107486	0.0256626	ANKRD11	Body	OpenSea
cg21471199	1	19218212	0.0290705	0.00750631	0.000107587	0.0256725	ALDH4A1	TSS1500	OpenSea
cg08099136	6	32811251	-0.0206911	0.00534343	0.000107838	0.0256898	PSMB8	Body	N_Shore
cg13669740	3	114012833	-0.0111737	0.00288554	0.000107812	0.0256898	TIGIT	5'UTR	OpenSea
cg14446575	17	79801347	0.0162025	0.00418402	0.00010773	0.0256898	P4HB	3'UTR	S_Shore
cg02320501	17	28088606	-0.00362178	0.00093555	0.000108263	0.0257199	SSH2	Body	Island
cg03723907	5	61262350	-0.0161887	0.00418139	0.000108119	0.0257199			OpenSea
cg08891605	22	25027515	0.0168617	0.00435555	0.000108249	0.0257199	LOC644165	TSS1500	OpenSea
cg18517540	18	32446543	-0.0191928	0.0049577	0.000108248	0.0257199	DTNA	3'UTR	OpenSea
cg22357390	12	11871736	0.00627068	0.00161966	0.000108117	0.0257199	ETV6	Body	OpenSea
cg04903759	3	167238645	0.0259831	0.00671222	0.000108384	0.0257344	WDR49	Body	OpenSea
cg18550212	11	63435428	0.0242937	0.00627647	0.000108568	0.0257526	ATL3	Body	N_Shelf
cg25626999	19	3189496	0.020091	0.00519069	0.00010858	0.0257526	NCLN	Body	N_Shore
cg23589035	1	155484600	0.0231181	0.00597337	0.000108749	0.0257644	ASH1L	Body	OpenSea
cg12537003	17	2886453	0.0127409	0.00329242	0.000108942	0.0257932	RAP1GAP2	Body	OpenSea
cg18806193	5	1338909	0.00972592	0.00251338	0.00010899	0.0257932	CLPTM1L	Body	N_Shore
cg23484380	6	31560776	-0.0158297	0.00409125	0.000109206	0.02583	NCR3	TSS200	OpenSea
cg01766396	2	198436483	0.0299597	0.00774482	0.000109575	0.025889	RFTN2	3'UTR	OpenSea
cg04831327	12	114299076	0.0236514	0.00611408	0.000109574	0.025889	RBM19	Body	OpenSea
cg06724937	15	51056548	-0.0187882	0.00485723	0.00010969	0.0259019	SPPL2A	Body	N_Shore
cg02193956	4	103680201	0.0322515	0.00834011	0.000110164	0.025954	MANBA	Body	N_Shore
cg05106502	17	46506947	-0.0160981	0.0041625	0.000109997	0.025954	SKAP1	Body	N_Shore
cg06091647	17	78899392	-0.00909822	0.00235291	0.000110272	0.025954	RPTOR	Body	S_Shelf
cg07833951	1	234891473	0.0194072	0.00501898	0.00011029	0.025954			OpenSea
cg12811871	4	2322078	-0.0267739	0.00692429	0.000110333	0.025954	ZFYVE28	Body	OpenSea
cg14596967	11	113956944	0.0201868	0.00522022	0.000110164	0.025954	ZBTB16	Body	S_Shelf
cg17842068	5	167696420	-0.00420974	0.00108872	0.00011032	0.025954			OpenSea
cg13079571	6	30297257	0.033653	0.00870474	0.000110608	0.0259904	TRIM39	Body	S_Shelf
cg26288715	6	135506834	0.0260279	0.00673233	0.00011059	0.0259904	MYB	Body	S_Shelf
cg12299361	1	53796769	0.0231709	0.00599363	0.000110671	0.0259911			S_Shelf
cg06588876	9	139009275	0.0111857	0.00289374	0.000110874	0.0260245	C9orf69	5'UTR	N_Shore
cg25539505	5	95634103	0.0290024	0.00750323	0.000110944	0.0260268			OpenSea
cg02192746	7	99971016	0.0274722	0.00710794	0.00011109	0.0260328	PILRA	TSS200	OpenSea
cg19717347	12	129304956	0.0252705	0.00653829	0.000111089	0.0260328	SLC15A4	Body	N_Shelf
cg06839631	10	102469948	0.0075013	0.00194099	0.000111234	0.0260381			Island
cg13415865	17	2831573	0.0140858	0.00364462	0.000111178	0.0260381	RAP1GAP2	Body	OpenSea
cg06352352	16	67181466	0.0241543	0.00625047	0.000111361	0.0260538	C16orf70	3'UTR	N_Shore
cg06235429	11	67373114	0.0112032	0.0028992	0.000111427	0.026055	NDUFV1	TSS1500	N_Shore
cg01512113	1	1680232	0.0105725	0.00273675	0.000111928	0.0260592			S_Shore
cg02315870	7	26236721	-0.0160017	0.0041421	0.000111915	0.0260592	HNRNPA2B1	Body	N_Shelf
cg06466839	11	129062277	-0.0166754	0.00431619	0.000111788	0.0260592	RICS	TSS200	OpenSea
cg08531489	17	42189331	0.00942045	0.00243841	0.000111842	0.0260592	HDAC5	Body	OpenSea
cg08907118	16	27482516	0.0123419	0.00319463	0.000111854	0.0260592	GTF3C1	Body	OpenSea
cg10827253	1	120253477	0.0145046	0.00375459	0.000111922	0.0260592	PHGDH	TSS1500	N_Shore
cg13521620	17	57410687	0.0137744	0.00356491	0.0001116	0.0260592	YPEL2	5'UTR	S_Shore
cg23934477	5	149741030	-0.00744566	0.00192705	0.000111656	0.0260592	TCOF1	Body	S_Shelf
cg14312439	3	46283902	0.0266111	0.00688872	0.000112007	0.0260635	CCR3	1stExon	OpenSea
cg02705909	19	18879450	0.00880839	0.00228044	0.000112191	0.0260825	CRTC1	Body	OpenSea
cg13603332	9	108053809	0.0258065	0.00668141	0.00011226	0.0260825	SLC44A1	Body	OpenSea
cg17547295	5	157282503	0.0257473	0.00666612	0.000112271	0.0260825	CLINT1	Body	N_Shelf
cg16678522	20	32149963	0.0233682	0.00605052	0.000112376	0.0260928	CBFA2T2	Body	OpenSea
cg24575128	3	52502445	0.0213122	0.00551874	0.00011256	0.0261215	NISCH	Body	OpenSea
cg05317956	10	99409824	0.00489072	0.00126655	0.000112722	0.0261309	PI4K2A	Body	OpenSea
cg09018299	16	24748339	-0.00693823	0.00179675	0.000112672	0.0261309	TNRC6A	Body	OpenSea
cg00470817	12	6741882	-0.00576713	0.0014937	0.000112942	0.0261399	LPAR5	5'UTR	OpenSea
cg06671139	15	73075935	-0.00304067	0.000787543	0.000112942	0.0261399	ADPGK	1stExon	Island
cg06705017	18	77552402	0.0240032	0.00621685	0.000112926	0.0261399			Island
cg12228096	3	33840101	-0.00454882	0.00117845	0.000113392	0.0262298	PDCD6IP	1stExon	Island
cg27441114	15	41191138	0.0210103	0.00544343	0.000113501	0.0262411	VPS18	Body	S_Shelf
cg02420480	7	41919892	0.0204769	0.0053057	0.000113661	0.0262417			OpenSea
cg03171795	3	70882921	0.0234237	0.00606933	0.000113687	0.0262417			OpenSea
cg19979853	12	92456539	0.0261025	0.00676299	0.000113569	0.0262417			OpenSea
cg11589287	8	1905343	0.0239842	0.00621492	0.000113791	0.0262517	ARHGEF10	Body	OpenSea
cg16158874	19	46095562	0.0136551	0.00353872	0.000113964	0.0262776	GPR4	5'UTR	S_Shore
cg02033582	17	29394814	0.0289273	0.00749682	0.000114033	0.0262794			OpenSea
cg00956199	10	8078325	0.00587482	0.00152368	0.000115413	0.0263145			Island
cg03818715	6	7591348	0.0233766	0.00605989	0.000114505	0.0263145	SNRNP48	Body	S_Shore
cg06298740	1	227125826	0.0254316	0.00659568	0.000115352	0.0263145			N_Shore
cg07121721	17	5408394	0.00455216	0.0011805	0.000115203	0.0263145	NLRP1	Body	S_Shelf
cg07455539	11	2349753	0.00459839	0.00119215	0.000114685	0.0263145			OpenSea
cg08070022	3	101497478	0.014947	0.00387508	0.000114689	0.0263145	FAM55C	TSS1500	N_Shore
cg08608974	14	30396845	0.00939773	0.00243697	0.000115106	0.0263145	PRKD1	1stExon	Island
cg09435170	4	184256627	-0.0163663	0.0042443	0.000115228	0.0263145			OpenSea
cg10082165	14	25043758	0.0171873	0.00445536	0.000114478	0.0263145	CTSG	Body	OpenSea
cg11209631	4	72204651	-0.0128678	0.00333746	0.000115468	0.0263145	SLC4A4	Body	OpenSea
cg11273834	6	149863603	-0.00702192	0.00182055	0.000114769	0.0263145	PPIL4	Body	N_Shelf
cg11715789	5	179036461	0.02622	0.00679844	0.000114899	0.0263145	RUFY1	Body	OpenSea
cg13469851	9	26936447	0.0279653	0.007251	0.000114904	0.0263145	PLAA	Body	OpenSea
cg13985485	1	239550283	0.013753	0.00356499	0.00011442	0.0263145			Island
cg15610437	19	827821	0.026744	0.00693628	0.000115416	0.0263145	AZU1	TSS200	OpenSea
cg16173847	18	77565614	-0.0184606	0.00478703	0.000115076	0.0263145			N_Shore
cg20283498	10	73387917	0.02247	0.00582661	0.000115046	0.0263145	CDH23	Body	OpenSea
cg23903301	11	33744366	-0.0114797	0.00297717	0.000115307	0.0263145	CD59	5'UTR	OpenSea
cg26810146	5	41924792	0.0167503	0.00434162	0.000114282	0.0263145	FBXO4	TSS1500	N_Shore
cg27456487	17	56349062	0.0190479	0.00493949	0.000115138	0.0263145	MPO	Body	OpenSea
cg02889973	1	234977572	0.0265424	0.00688592	0.000115924	0.0263318			OpenSea
cg03724229	2	173036250	0.0226169	0.00586695	0.000115745	0.0263318			N_Shore
cg05699739	13	47373579	0.0220597	0.00572313	0.000115971	0.0263318			S_Shelf
cg06491415	6	166825479	-0.017442	0.00452511	0.000115969	0.0263318	RPS6KA2	3'UTR	N_Shore
cg07276388	3	54940606	-0.0134335	0.00348489	0.000115834	0.0263318	CACNA2D3	Body	OpenSea
cg08008352	16	27322356	0.02257	0.00585528	0.000115904	0.0263318			N_Shelf
cg19107511	12	52476217	0.0168373	0.00436794	0.000115847	0.0263318			S_Shelf
cg01753263	5	171879957	0.0134451	0.00348832	0.000116057	0.0263353	SH3PXD2B	Body	N_Shore
cg24065770	19	17982700	0.00348649	0.000904595	0.000116109	0.0263353	SLC5A5	TSS200	Island
cg21041472	6	12050371	0.0296476	0.00769276	0.000116225	0.0263362	HIVEP1	Body	OpenSea
cg24147582	15	41850612	0.0190797	0.0049507	0.000116235	0.0263362	TYRO3	TSS1500	N_Shore
cg16395997	1	3562798	0.0214166	0.00555733	0.000116322	0.026342	WDR8	Body	S_Shore
cg08651937	3	156530506	0.0276588	0.00717739	0.000116391	0.0263439	PA2G4P4	TSS1500	N_Shelf
cg09159223	7	36018688	-0.00933877	0.00242367	0.000116604	0.0263504			N_Shelf
cg15977716	12	132918445	-0.0111894	0.00290394	0.000116595	0.0263504			N_Shelf
cg21142977	1	179924316	-0.00354606	0.000920273	0.000116551	0.0263504	CEP350	5'UTR	Island
cg00168694	21	40193056	0.0282231	0.00732559	0.000116838	0.0263866	ETS2	Body	N_Shore
cg04708585	18	67137145	0.00606895	0.00157535	0.000116947	0.0263866	DOK6	Body	Island
cg15775914	1	241799084	-0.0148571	0.00385646	0.0001169	0.0263866	CHML	1stExon	N_Shelf
cg08217567	8	143373080	-0.00442401	0.00114845	0.000117086	0.026404	TSNARE1	Body	OpenSea
cg22147446	20	4879261	0.0221121	0.00574092	0.000117317	0.0264422	SLC23A2	Body	OpenSea
cg03005293	1	151805241	0.0220171	0.00571866	0.000118096	0.0264516	RORC	TSS1500	OpenSea
cg03742132	12	81227142	-0.00546881	0.00142156	0.000119555	0.0264516	LIN7A	Body	OpenSea
cg04351905	21	34441330	-0.0109271	0.0028396	0.00011904	0.0264516	OLIG1	TSS1500	N_Shore
cg05027554	16	646579	0.0192233	0.0049966	0.000119442	0.0264516	RAB40C	Body	N_Shelf
cg05379597	10	75627144	0.0201437	0.00523425	0.000118876	0.0264516	CAMK2G	Body	OpenSea
cg05521792	10	49731678	0.00346325	0.000899844	0.000118735	0.0264516	ARHGAP22	Body	Island
cg05600342	11	250989	-0.0144554	0.0037577	0.000119629	0.0264516	PSMD13	Body	OpenSea
cg07853489	3	183411982	0.0191048	0.00496381	0.000118689	0.0264516			N_Shelf
cg07898360	19	696859	0.00779171	0.00202465	0.000118882	0.0264516	PRSSL1	TSS1500	OpenSea
cg08180596	6	30700616	0.00932968	0.002425	0.000119429	0.0264516	FLOT1	Body	OpenSea
cg09160123	1	41981735	0.0149054	0.00387446	0.000119526	0.0264516	HIVEP3	Body	N_Shore
cg12179380	8	142084624	0.0143568	0.00373151	0.000119351	0.0264516			OpenSea
cg13109911	1	160178210	0.0166838	0.0043326	0.000117747	0.0264516	PEA15	5'UTR	S_Shelf
cg13887261	9	96082521	-0.0118669	0.00308147	0.000117616	0.0264516	C9orf129	Body	S_Shelf
cg15607142	3	128420513	0.0265508	0.0068943	0.00011758	0.0264516			OpenSea
cg15826479	17	78806493	-0.013002	0.00337963	0.000119487	0.0264516	RPTOR	Body	OpenSea
cg16664584	1	94454989	0.0245055	0.00636696	0.000118675	0.0264516			OpenSea
cg16706613	12	52423671	-0.00842792	0.00219068	0.000119488	0.0264516			N_Shelf
cg16874669	2	189237094	0.0224805	0.00584015	0.00011845	0.0264516	GULP1	5'UTR	OpenSea
cg17893934	10	858817	-0.00731244	0.00190055	0.000119314	0.0264516	LARP4B	3'UTR	S_Shelf
cg18189298	1	223257618	-0.00501863	0.00130401	0.000118793	0.0264516			S_Shelf
cg18431951	8	144906507	0.0176179	0.00457538	0.000117829	0.0264516	PUF60	Body	OpenSea
cg19089701	8	126398731	0.0194397	0.00505	0.000118383	0.0264516			OpenSea
cg21194066	11	67052509	0.0132399	0.00344072	0.000119089	0.0264516	ADRBK1	Body	Island
cg21470541	2	120976896	0.0249314	0.00647621	0.000118271	0.0264516			N_Shelf
cg22346073	2	122402890	0.0227688	0.00591376	0.000118049	0.0264516	CLASP1	5'UTR	N_Shelf
cg22367159	1	947018	0.0207739	0.00539951	0.00011939	0.0264516			N_Shore
cg22798362	17	30850485	-0.018282	0.00474947	0.000118465	0.0264516	MYO1D	Body	S_Shelf
cg23327334	5	176855304	0.0148917	0.00387037	0.00011927	0.0264516	GRK6	Body	S_Shore
cg25687894	17	40075716	0.011434	0.00296934	0.000117794	0.0264516	ACLY	TSS1500	S_Shore
cg26112871	5	171320720	0.0218722	0.005685	0.000119398	0.0264516	FBXW11	Body	OpenSea
cg26233331	4	6695614	0.0237711	0.00617358	0.000117899	0.0264516	S100P	1stExon	OpenSea
cg26660631	1	47015494	-0.0145473	0.00378052	0.000119105	0.0264516	KNCN	Body	OpenSea
cg27572072	7	958244	0.0258509	0.00671447	0.000118103	0.0264516	ADAP1	Body	N_Shore
cg08750534	2	65630259	0.010398	0.00270343	0.000119948	0.0264753	SPRED2	Body	OpenSea
cg09363243	4	129805520	-0.0108272	0.00281506	0.000119982	0.0264753	SCLT1	3'UTR	OpenSea
cg12981272	3	37281848	0.0168652	0.0043847	0.000119875	0.0264753			N_Shelf
cg25894551	11	117699851	-0.0121188	0.00315081	0.000119939	0.0264753	FXYD2	TSS1500	OpenSea
cg09492074	15	66263624	0.0193654	0.00503521	0.000120067	0.0264761	MEGF11	Body	OpenSea
cg10435235	13	111956623	-0.0211967	0.0055115	0.000120108	0.0264761	ARHGEF7	3'UTR	OpenSea
cg03516599	6	14382336	-0.00882761	0.00229548	0.000120238	0.0264776			OpenSea
cg08248297	19	16311377	0.0357242	0.00928943	0.000120216	0.0264776	AP1M1	Body	S_Shelf
cg01883662	3	196065289	-0.00991256	0.00257792	0.000120461	0.0264881	TM4SF19	TSS200	OpenSea
cg23828851	3	142296843	-0.0182063	0.00473485	0.00012047	0.0264881	ATR	Body	N_Shore
cg24499524	17	56356470	0.0122742	0.00319197	0.000120394	0.0264881	MPO	Body	Island
cg00859441	12	113799660	0.027642	0.00718932	0.00012062	0.0264895	PLBD2	Body	S_Shelf
cg01606027	22	31607212	0.0284974	0.00741207	0.000120683	0.0264895	LIMK2	TSS1500	N_Shore
cg03376308	10	3497811	0.0199379	0.00518636	0.000120897	0.0264895			N_Shelf
cg04768998	2	175500583	-0.00946009	0.00246136	0.000121319	0.0264895	WIPF1	5'UTR	OpenSea
cg06465011	16	84860871	0.0271354	0.00705911	0.000121035	0.0264895	CRISPLD2	5'UTR	OpenSea
cg08998950	3	4856199	0.0342339	0.008906	0.000121086	0.0264895	ITPR1	Body	OpenSea
cg14568830	10	23463243	0.00837715	0.00217969	0.000121399	0.0264895			Island
cg15030789	1	27438378	0.0176419	0.00458966	0.000121131	0.0264895	SLC9A1	Body	OpenSea
cg16266809	20	30943371	-0.0134283	0.00349331	0.000121037	0.0264895			N_Shelf
cg17253709	2	62442007	0.0194483	0.00506001	0.000121279	0.0264895	B3GNT2	5'UTR	OpenSea
cg17478992	3	124873768	-0.0145291	0.00378035	0.000121372	0.0264895	SLC12A8	Body	OpenSea
cg22649349	6	3848898	0.0126777	0.00329845	0.000121279	0.0264895	FAM50B	TSS1500	N_Shore
cg22805603	2	32490766	0.023706	0.00616802	0.000121352	0.0264895	NLRC4	1stExon	OpenSea
cg23189692	3	184050393	0.0273912	0.00712657	0.000121276	0.0264895	EIF4G1	Body	N_Shelf
cg04494051	11	67142562	0.0123974	0.00322585	0.000121472	0.0264908	LOC1001309	Body	S_Shore
cg07210669	4	6695475	0.0228482	0.00594538	0.000121528	0.0264908	S100P	TSS200	OpenSea
cg18469292	22	49699707	-0.00858382	0.00223383	0.000121718	0.0265189			S_Shore
cg00038446	1	172635668	-0.0102652	0.00267201	0.000122155	0.0265217	FASLG	3'UTR	OpenSea
cg04387059	6	31698722	0.0117832	0.00306724	0.000122223	0.0265217	CLIC1	Body	S_Shore
cg08441633	16	88765295	-0.00684997	0.00178289	0.000122007	0.0265217	RNF166	Body	Island
cg12708109	1	168397916	-0.0162214	0.00422241	0.000122167	0.0265217			OpenSea
cg15860732	14	88851247	0.00920195	0.00239528	0.000122184	0.0265217	SPATA7	TSS1500	N_Shore
cg16096172	6	46924482	0.0292063	0.00760248	0.000122194	0.0265217			OpenSea
cg17051905	8	1725140	0.00636142	0.00165592	0.000122222	0.0265217	CLN8	Body	OpenSea
cg20100987	8	143868262	-0.00999822	0.00260212	0.000121871	0.0265217	LY6D	TSS1500	OpenSea
cg00970057	1	42272694	-0.0208772	0.00543792	0.000123443	0.0265282	HIVEP3	5'UTR	OpenSea
cg02097152	13	29291701	0.0241907	0.00630071	0.000123355	0.0265282	SLC46A3	Body	N_Shore
cg03296935	3	195946851	0.0193211	0.005032	0.000123215	0.0265282	OSTalpha	Body	OpenSea
cg03463948	11	122612858	0.0294524	0.00766883	0.000122766	0.0265282	UBASH3B	Body	OpenSea
cg03658236	12	104063640	0.0304553	0.0079308	0.000122968	0.0265282	STAB2	Body	OpenSea
cg04404772	19	46876609	0.0176884	0.00460644	0.000123068	0.0265282	PPP5C	Body	OpenSea
cg05218678	6	46081541	-0.013108	0.00341359	0.000123064	0.0265282			OpenSea
cg07409200	13	43354674	0.0254178	0.00662077	0.000123484	0.0265282	C13orf30	TSS1500	OpenSea
cg07478501	19	11305231	0.00589395	0.00153481	0.000122939	0.0265282	KANK2	5'UTR	S_Shore
cg07628580	22	38819702	0.0122304	0.00318417	0.000122525	0.0265282			N_Shelf
cg08458487	10	81709191	0.0237351	0.00618157	0.000123213	0.0265282	SFTPD	TSS1500	OpenSea
cg11341144	3	185656289	0.0283339	0.00737718	0.000122656	0.0265282	TRA2B	TSS1500	S_Shore
cg15404785	14	61727792	-0.0116361	0.00302991	0.000122833	0.0265282			OpenSea
cg15700582	2	68960656	0.0227996	0.00593848	0.000123382	0.0265282	ARHGAP25	TSS1500	OpenSea
cg16389345	11	46697382	0.0218111	0.00568077	0.000123306	0.0265282			OpenSea
cg19637387	1	41981860	0.0103902	0.00270589	0.000123114	0.0265282	HIVEP3	Body	Island
cg21326139	4	1294783	0.0260891	0.00679372	0.000122947	0.0265282	MAEA	Body	OpenSea
cg21696012	1	24131000	0.0321627	0.00837343	0.000122514	0.0265282	HMGCL	Body	S_Shelf
cg24680570	1	232726838	-0.0112762	0.00293699	0.000123343	0.0265282			OpenSea
cg27492103	2	26048283	0.0167125	0.00435216	0.000123007	0.0265282	ASXL2	Body	OpenSea
cg01088404	12	48214523	0.0265298	0.00691135	0.000123743	0.0265309	HDAC7	TSS1500	S_Shore
cg02761866	12	48542726	0.0203965	0.00531344	0.000123707	0.0265309	ASB8	3'UTR	OpenSea
cg08757670	6	15513387	0.00875439	0.0022806	0.000123718	0.0265309	JARID2	Body	N_Shelf
cg01440934	1	47051752	0.0264023	0.00687869	0.000123906	0.0265393	MKNK1	Body	OpenSea
cg11397149	1	19397963	0.0080115	0.00208727	0.000123903	0.0265393			OpenSea
cg24315421	1	208040253	0.0198961	0.00518476	0.00012433	0.0266039			N_Shore
cg05279866	8	37378355	0.0179623	0.00468117	0.000124475	0.0266083			OpenSea
cg13519194	10	43539572	-0.00952205	0.00248147	0.000124418	0.0266083			OpenSea
cg25316512	12	7032991	0.0127576	0.0033255	0.000124902	0.0266865	ATN1	TSS1500	N_Shelf
cg18734433	7	150086169	0.0181428	0.00473007	0.000125245	0.0267331	ZNF775	Body	OpenSea
cg24168413	19	35630388	0.0198215	0.00516757	0.000125186	0.0267331	FXYD1	5'UTR	N_Shore
cg23491841	2	242811149	-0.0226668	0.00590984	0.000125341	0.0267404	C2orf85	TSS1500	N_Shelf
cg12290779	10	104211761	0.0137309	0.00358018	0.000125434	0.026747	C10orf95	TSS1500	S_Shore
cg04714478	7	33153274	0.0176456	0.00460115	0.000125542	0.0267569			S_Shelf
cg10985810	7	158282688	-0.0069195	0.00180441	0.000125676	0.0267721	PTPRN2	Body	Island
cg15611912	10	121300857	-0.0250977	0.00654508	0.000125773	0.0267795	RGS10	Body	N_Shore
cg00754253	11	63259187	0.0262375	0.00684667	0.000127025	0.0267927	HRASLS5	TSS1500	S_Shore
cg00979195	5	132155965	-0.00477206	0.00124557	0.000127513	0.0267927			S_Shore
cg01447281	1	8482689	0.0145504	0.00379762	0.000127389	0.0267927	RERE	5'UTR	N_Shore
cg01710351	1	160617092	0.00897475	0.00234205	0.0001271	0.0267927	SLAMF1	TSS200	OpenSea
cg02859319	3	50674664	0.0102928	0.00268595	0.000127053	0.0267927	MAPKAPK3	Body	OpenSea
cg03140624	1	235931377	-0.0159002	0.00415006	0.000127459	0.0267927	LYST	Body	OpenSea
cg04204452	17	1479213	0.0207434	0.00540995	0.000125922	0.0267927	SLC43A2	Body	Island
cg09367967	19	13050586	0.0175279	0.00457368	0.000126932	0.0267927	CALR	Body	S_Shore
cg09841788	14	65213478	0.0212221	0.00553494	0.000125967	0.0267927	SPTB	3'UTR	N_Shelf
cg11399195	1	10364025	0.0154267	0.00402431	0.000126392	0.0267927	KIF1B	Body	OpenSea
cg11792874	14	24014501	0.0189619	0.00494803	0.000126995	0.0267927			OpenSea
cg12042714	15	101715747	0.0227189	0.00592692	0.000126505	0.0267927			OpenSea
cg12080306	17	57407936	0.0174797	0.00456011	0.000126501	0.0267927	YPEL2	TSS1500	N_Shore
cg14102437	2	33359688	0.023822	0.00621691	0.00012721	0.0267927	LTBP1	1stExon	OpenSea
cg14421582	1	3481668	-0.0116173	0.00303177	0.00012718	0.0267927	MEGF6	Body	OpenSea
cg15030712	7	29304984	0.0197179	0.00514488	0.000126832	0.0267927	CHN2	Body	OpenSea
cg15481493	11	35133274	0.0193911	0.00505845	0.000126381	0.0267927			OpenSea
cg15533046	12	110156245	0.0135996	0.00354813	0.000126648	0.0267927	C12orf34	5'UTR	N_Shore
cg17228105	21	39871301	0.0222868	0.00581386	0.000126388	0.0267927	ERG	Body	OpenSea
cg19182633	6	30070348	0.0330612	0.00862695	0.000126942	0.0267927			N_Shore
cg20039443	20	50108912	0.0221166	0.00577108	0.000126945	0.0267927	NFATC2	Body	Island
cg21602257	20	44538675	0.0264909	0.00690969	0.00012614	0.0267927	PLTP	Body	N_Shore
cg21624359	19	35848801	0.0205963	0.00537574	0.000127451	0.0267927	FFAR3	TSS1500	OpenSea
cg22510139	1	3058822	-0.0158455	0.00413393	0.000126572	0.0267927	PRDM16	Body	N_Shore
cg22626169	6	6890951	0.0271743	0.00708875	0.000126364	0.0267927			OpenSea
cg24500972	6	97369501	0.0161072	0.00420398	0.000127404	0.0267927			N_Shelf
cg26837399	1	236209798	0.0272578	0.00711192	0.000126747	0.0267927	NID1	Body	OpenSea
cg04136321	6	32093933	0.0172554	0.00450448	0.000127765	0.0268282	ATF6B	Body	N_Shelf
cg09535475	2	42444827	0.0346104	0.00903593	0.000127983	0.0268282	EML4	Body	OpenSea
cg09966309	6	166954739	-0.0178856	0.0046698	0.000128118	0.0268282	RPS6KA2	Body	OpenSea
cg13165240	17	3715743	0.019054	0.00497456	0.000127996	0.0268282	C17orf85	3'UTR	OpenSea
cg16558770	15	90548037	0.0283151	0.00739181	0.000127826	0.0268282	ZNF710	5'UTR	S_Shelf
cg23338668	8	74240259	0.030584	0.0079849	0.000128021	0.0268282			OpenSea
cg03061612	20	30496009	-0.0144253	0.00376709	0.000128519	0.026838	TTLL9	Body	OpenSea
cg11435167	19	1588449	0.00943612	0.00246385	0.000128229	0.026838	MBD3	Body	N_Shelf
cg13663911	2	15182678	-0.00949511	0.00247962	0.000128531	0.026838			OpenSea
[truncated: 2,965 more rows]

## Sheet: Table S5
Table S5. Cis methylation quantitative trait loci (mQTL) of PM2.5 related CpG sites at P<1E-08 (GoDMC) used in UC analysis.
CpG site	mQTL	mQTL.Chr	mQTL.Position	Effect Allele	Other Allele	Beta	SE	P value	EAF	samplesize	R2	F-statistic
cg23657003	rs4970401	1	1001177	G	C	0.116202	0.0186937	5.096e-10	0.2705	14901	0.00532908	79.8233
cg23657003	rs4075116	1	1003629	C	T	0.113914	0.0187176	1.158e-09	0.2716	14748	0.00513436	76.102
cg05655247	rs4073176	1	1004957	G	A	-0.0813429	0.0138872	4.702e-09	0.4276	14200	0.00323897	46.1363
cg23657003	rs4073176	1	1004957	G	A	0.237971	0.0274305	4.121e-18	0.4277	14200	0.027723	404.834
cg05655247	rs4073177	1	1004980	G	A	-0.0813031	0.0138434	4.278e-09	0.4277	14202	0.00323599	46.1002
cg23657003	rs4073177	1	1004980	G	A	0.238029	0.0274138	3.862e-18	0.4278	14202	0.0277381	405.118
cg23657003	rs9442394	1	1006223	G	A	0.237739	0.0271551	2.043e-18	0.4291	14191	0.0276918	404.109
cg05655247	rs9442394	1	1006223	G	A	-0.0808119	0.0134861	2.07e-09	0.429	14191	0.00319944	45.5426
cg23657003	rs4326571	1	1006990	G	A	0.111074	0.0186874	2.785e-09	0.2764	16417	0.00493504	81.4104
cg23657003	rs4333796	1	1007432	G	A	0.244412	0.0239697	2.051e-24	0.4433	16150	0.0294845	490.58
cg05655247	rs4333796	1	1007432	G	A	-0.0849714	0.0121928	3.192e-12	0.4431	16150	0.00356332	57.7462
cg23657003	rs9442368	1	1010717	C	T	0.260834	0.0245229	2.019e-26	0.4363	20314	0.0334651	703.278
cg05655247	rs9442368	1	1010717	C	T	-0.0855745	0.0099535	8.154e-18	0.4361	20314	0.00360169	73.4221
cg23657003	rs12411041	1	1014864	T	A	0.267791	0.025501	8.529e-26	0.4413	19675	0.0353618	721.174
cg05655247	rs12411041	1	1014864	T	A	-0.0885049	0.0101238	2.285e-18	0.4412	19675	0.00386239	76.2795
cg05655247	rs9442370	1	1015551	C	T	-0.0842638	0.0117233	6.587e-13	0.4467	16949	0.00350985	59.691
cg23657003	rs9442370	1	1015551	C	T	0.252605	0.0244467	5.003e-25	0.4468	16949	0.0315436	551.98
cg05655247	rs3766192	1	1017197	C	T	-0.0912626	0.0096036	2.041e-21	0.4468	21939	0.00411729	90.6943
cg23657003	rs3766192	1	1017197	C	T	0.26332	0.0224875	1.138e-31	0.447	21939	0.0342792	778.675
cg05655247	rs9442371	1	1018562	C	T	-0.0900966	0.0096181	7.437e-21	0.4436	21927	0.00400706	88.2082
cg23657003	rs9442371	1	1018562	C	T	0.262415	0.0225338	2.423e-31	0.4438	21927	0.0339958	771.589
cg23657003	rs10907177	1	1021346	G	A	0.262605	0.0411547	1.76e-10	0.1586	11875	0.0184053	222.623
cg23657003	rs10907178	1	1021583	C	A	0.262463	0.0411513	1.794e-10	0.1555	11875	0.0180924	218.769
cg23657003	rs6701114	1	1022037	C	T	0.264962	0.0235281	2.033e-29	0.4381	21119	0.0345644	756.028
cg05655247	rs6701114	1	1022037	C	T	-0.085123	0.0097913	3.507e-18	0.4379	21119	0.00356708	75.5956
cg05655247	rs74048006	1	1027845	G	T	-0.333013	0.0228328	3.508e-48	0.1677	17867	0.0309575	570.723
cg23657003	rs74048006	1	1027845	G	T	0.148992	0.0217321	7.089e-12	0.1677	17867	0.00619679	111.396
cg05655247	rs76994018	1	1027846	C	T	-0.333013	0.0228328	3.508e-48	0.1677	17867	0.0309575	570.723
cg23657003	rs76994018	1	1027846	C	T	0.148992	0.0217321	7.089e-12	0.1677	17867	0.00619679	111.396
cg23657003	rs6689308	1	1029805	G	A	0.144126	0.0214411	1.793e-11	0.1685	19331	0.00582071	113.167
cg05655247	rs6689308	1	1029805	G	A	-0.330669	0.0212383	1.173e-54	0.1685	19331	0.0306394	610.947
cg05655247	rs9651271	1	1031977	T	A	-0.307468	0.0351174	2.033e-18	0.1112	8764	0.018687	166.854
cg05655247	rs6699750	1	1032954	G	A	-0.339839	0.0220398	1.213e-53	0.1679	18579	0.0322703	619.476
cg23657003	rs6604964	1	1033596	C	T	0.148893	0.0219085	1.075e-11	0.1677	17867	0.00618857	111.247
cg05655247	rs6604964	1	1033596	C	T	-0.333643	0.0233602	2.811e-46	0.1677	17867	0.0310748	572.956
cg05655247	rs6604965	1	1033626	G	C	-0.332897	0.0217167	4.887e-53	0.1677	19314	0.030936	616.507
cg05655247	rs6604966	1	1033670	C	T	-0.332559	0.0218553	2.754e-52	0.1684	19314	0.0309758	617.327
cg05655247	rs77977351	1	1034200	C	T	-0.33314	0.0220839	2.026e-51	0.1684	19313	0.0310843	619.527
cg05655247	rs11579922	1	1036860	C	A	-0.393623	0.0256275	3.065e-53	0.1358	21568	0.0363668	813.884
cg05655247	rs11579015	1	1036959	C	T	-0.441079	0.0282716	7.109e-55	0.1172	21197	0.0402581	889.062
cg05655247	rs11260592	1	1037303	C	T	-0.395316	0.0246548	7.389e-58	0.1391	22348	0.0374282	868.89
cg05655247	rs11260593	1	1037313	G	A	-0.394381	0.0244248	1.197e-58	0.1399	22348	0.0374307	868.951
cg05655247	rs9329410	1	1039268	C	T	-0.397172	0.0240206	2.066e-61	0.1399	22846	0.0379624	901.435
cg05655247	rs11581598	1	1039817	G	A	-0.397967	0.0241281	4.06e-61	0.1399	22850	0.0381145	905.347
cg05655247	rs6671356	1	1040026	C	T	-0.399253	0.024226	5.081e-61	0.1403	22861	0.038453	914.149
cg05655247	rs6656379	1	1040824	C	T	-0.396656	0.0240571	4.468e-61	0.141	22852	0.0381128	905.384
cg05655247	rs6702072	1	1040940	C	A	-0.398336	0.0240644	1.525e-61	0.1399	22852	0.0381852	907.173
cg05655247	rs6604968	1	1041700	G	A	-0.394182	0.0246676	1.768e-57	0.1404	22359	0.0375048	871.168
cg05655247	rs6604969	1	1041786	C	T	-0.39824	0.0239509	4.415e-62	0.1403	22848	0.0382582	908.817
cg05655247	rs12754457	1	1042378	C	A	-0.393124	0.0284302	1.735e-43	0.1414	18673	0.0375257	727.96
cg05655247	rs4970355	1	1043053	G	A	-0.397964	0.0238903	2.648e-62	0.1405	22850	0.0382508	908.714
cg05655247	rs4970356	1	1043262	C	T	-0.404512	0.0239937	8.998e-64	0.1404	22128	0.0394962	909.828
cg05655247	rs12751333	1	1043743	C	T	-0.398501	0.028403	1.018e-44	0.1307	18211	0.0360857	681.683
cg05655247	rs57107904	1	1044424	C	T	-0.393229	0.0282839	6.078e-44	0.1397	18675	0.0371679	720.828
cg05655247	rs7534657	1	1048571	G	A	-0.403616	0.0248735	3.264e-59	0.1396	21630	0.0391338	880.856
cg05655247	rs4970405	1	1048955	G	A	-0.434282	0.0305632	8.021e-46	0.1095	20855	0.0367808	796.278
cg05655247	rs4970406	1	1048989	G	A	-0.438138	0.0277679	4.368e-56	0.1167	22357	0.0395758	921.174
cg05655247	rs12726255	1	1049950	G	A	-0.392863	0.0249907	1.097e-55	0.1406	22352	0.0372986	865.921
cg05655247	rs4970411	1	1053724	G	A	-0.398621	0.025399	1.652e-55	0.1406	21101	0.0384	842.555
cg05655247	rs4970412	1	1054893	C	T	-0.398574	0.0252581	4.268e-56	0.1406	21099	0.0383909	842.268
cg05655247	rs34808604	1	1055653	G	C	-0.440491	0.0277181	7.22e-57	0.1162	22360	0.0398533	928.026
cg05655247	rs76744376	1	1055797	G	A	-0.440288	0.0276028	2.812e-57	0.1164	22360	0.039876	928.576
cg05655247	rs75135491	1	1057508	G	C	-0.439132	0.0274134	9.429e-58	0.1162	22358	0.0396078	921.99
cg05655247	rs35704567	1	1058029	G	A	-0.438964	0.0271784	1.113e-58	0.1165	22354	0.0396662	923.241
cg05655247	rs11586617	1	1060043	C	A	-0.443251	0.027232	1.441e-59	0.1162	22361	0.0403542	940.222
cg05655247	rs7556082	1	1060175	C	T	-0.193423	0.0214361	1.826e-19	0.422	14921	0.0182511	277.349
cg05655247	rs17160826	1	1061115	C	T	-0.443305	0.0271951	9.726e-60	0.1163	22370	0.0403943	941.573
cg05655247	rs12748370	1	1061152	C	T	-0.443163	0.0271596	7.476e-60	0.1162	22370	0.0403382	940.212
cg05655247	rs11807848	1	1061166	C	T	-0.194678	0.0167016	2.132e-31	0.4109	19577	0.018348	365.876
cg05655247	rs12757754	1	1061262	G	A	-0.442237	0.0269828	2.27e-60	0.1165	22373	0.0402598	938.434
cg05655247	rs34530354	1	1061794	G	A	-0.183048	0.0171301	1.187e-26	0.3759	16633	0.0157212	265.636
cg05655247	rs35207507	1	1061848	G	A	-0.185876	0.0168114	2.038e-28	0.3762	17351	0.0162159	285.966
cg05655247	rs9329411	1	1062025	G	A	-0.198903	0.0174119	3.195e-30	0.4087	18804	0.0191216	366.533
cg05655247	rs9442373	1	1062638	C	A	-0.226848	0.0171887	9.062e-40	0.45	20617	0.0254728	538.848
cg05655247	rs4970413	1	1063241	G	T	-0.221603	0.036543	1.326e-09	0.4543	7157	0.0243488	178.563
cg05655247	rs4072496	1	1066259	G	C	-0.38798	0.039257	4.929e-23	0.1619	10773	0.04085	458.735
cg05655247	rs9442376	1	1069443	G	A	-0.306557	0.0442226	4.146e-12	0.3796	5044	0.0442638	233.515
cg05655247	rs74048017	1	1069602	C	T	-0.231285	0.0299626	1.171e-14	0.3184	8405	0.0232182	199.74
cg05655247	rs10907183	1	1071118	G	C	-0.27095	0.034565	4.547e-15	0.4004	9231	0.0352504	337.213
cg05655247	rs9442360	1	1072498	G	C	-0.250845	0.0346077	4.223e-13	0.4009	7803	0.0302256	243.139
cg05655247	rs56956005	1	1072613	G	C	-0.222421	0.036117	7.351e-10	0.3041	6130	0.0209384	131.055
cg01079795	rs526295	1	111323242	G	A	-0.0830282	0.010493	2.518e-15	0.4299	27231	0.00337909	92.3212
cg01079795	rs343806	1	111327381	G	A	-0.0916474	0.0086126	1.918e-26	0.4766	27239	0.00419042	114.615
cg01079795	rs343807	1	111329066	G	C	-0.0998883	0.0135365	1.593e-13	0.2475	27248	0.00371656	101.639
cg01079795	rs343813	1	111334781	T	A	-0.100493	0.0135279	1.098e-13	0.2477	27251	0.00376376	102.946
cg01079795	rs367075	1	111338334	C	T	-0.101853	0.0125507	4.842e-16	0.2937	24276	0.00430403	104.928
cg01079795	rs343822	1	111343282	G	A	0.129718	0.013431	4.539e-22	0.1977	27683	0.00533798	148.553
cg01079795	rs343757	1	111348951	G	A	-0.10068	0.0136533	1.655e-13	0.2477	27248	0.00377776	103.319
cg01079795	rs343763	1	111352661	G	C	0.130236	0.0137799	3.351e-21	0.1976	27204	0.00537863	147.101
cg01079795	rs343764	1	111355935	C	T	-0.100111	0.0135597	1.548e-13	0.2477	27257	0.00373519	102.184
cg01079795	rs6685507	1	111391381	G	A	0.11904	0.0097755	4.1e-34	0.2602	27737	0.00545555	152.14
cg01079795	rs12731526	1	111391579	G	A	0.118455	0.0098751	3.761e-33	0.2589	27252	0.0053845	147.522
cg01079795	rs17688220	1	111392311	G	A	0.118969	0.009778	4.659e-34	0.2601	27737	0.00544769	151.919
cg01079795	rs17688246	1	111392374	G	T	0.118671	0.0097799	6.955e-34	0.26	27734	0.00541911	151.102
cg01079795	rs6676594	1	111393257	C	T	0.118004	0.0098821	7.224e-33	0.259	27216	0.00534489	146.237
cg01079795	rs6676798	1	111393436	C	T	0.111535	0.0090061	3.177e-35	0.3378	27750	0.00556543	155.294
cg01079795	rs6676803	1	111393449	C	T	0.118966	0.0097797	4.798e-34	0.2601	27741	0.00544741	151.933
cg01079795	rs6674536	1	111393802	C	A	0.118741	0.0097787	6.258e-34	0.2601	27744	0.00542683	151.373
cg01079795	rs6677297	1	111393873	G	T	0.118857	0.0097786	5.414e-34	0.2601	27744	0.00543738	151.669
cg01079795	rs6674652	1	111393933	G	A	0.118544	0.0097788	8.018e-34	0.2601	27740	0.00540885	150.847
cg01079795	rs6677647	1	111394151	G	T	0.120972	0.0099748	7.521e-34	0.2577	26914	0.00559883	151.524
cg01079795	rs17637457	1	111394708	C	T	0.118425	0.0097787	9.295e-34	0.2601	27744	0.00539798	150.563
cg01079795	rs17688638	1	111394866	C	T	0.118601	0.0097796	7.565e-34	0.2601	27744	0.00541402	151.013
cg01079795	rs17688644	1	111395110	C	T	0.118435	0.0097787	9.172e-34	0.2601	27744	0.00539889	150.589
cg01079795	rs12565694	1	111395743	G	A	0.115194	0.0100987	3.866e-30	0.2585	26214	0.00508701	134.023
cg01079795	rs2363533	1	111395751	C	T	0.116173	0.0100863	1.072e-30	0.2592	26219	0.00518296	136.59
cg01079795	rs2363534	1	111395798	C	A	0.117959	0.0097869	1.876e-33	0.2599	27713	0.00535289	149.132
cg01079795	rs718462	1	111396395	G	A	0.11842	0.0097787	9.346e-34	0.2601	27744	0.00539754	150.551
cg01079795	rs12730405	1	111396915	G	A	0.116765	0.0097475	4.577e-33	0.2626	27743	0.00528027	147.258
cg01079795	rs6687919	1	111397176	G	T	0.119389	0.0098889	1.466e-33	0.2575	27734	0.00545044	151.98
cg01079795	rs6687898	1	111397316	G	A	0.119413	0.0098929	1.512e-33	0.2575	27734	0.0054526	152.041
cg01079795	rs6690536	1	111397451	C	T	0.119413	0.0098929	1.512e-33	0.2575	27734	0.0054526	152.041
cg01079795	rs4839571	1	111399682	G	T	0.118185	0.0097789	1.257e-33	0.2601	27744	0.00537613	149.951
cg01079795	rs35849224	1	111399995	C	T	0.118639	0.0097779	7.026e-34	0.2601	27746	0.00541754	151.123
cg01079795	rs6698912	1	111401144	G	A	0.118383	0.0102922	1.287e-30	0.2564	27194	0.00534399	146.094
cg01079795	rs6701548	1	111401153	C	T	0.118463	0.010152	1.835e-31	0.2566	27197	0.005354	146.386
cg01079795	rs11102170	1	111401239	C	T	0.118036	0.009781	1.561e-33	0.26	27735	0.00536126	149.485
cg01079795	rs12567456	1	111401322	C	T	0.118438	0.0097786	9.13e-34	0.2602	27742	0.00540051	150.623
cg01079795	rs17637944	1	111401704	C	T	0.118418	0.0097806	9.637e-34	0.2602	27744	0.00539869	150.583
cg01079795	rs35902827	1	111402318	C	T	0.118249	0.0097823	1.221e-33	0.26	27739	0.00538062	150.05
cg01079795	rs68172633	1	111402554	T	A	0.11851	0.0099161	6.391e-33	0.2602	27018	0.00540707	146.871
cg01079795	rs17689148	1	111402955	C	T	0.11817	0.0097829	1.359e-33	0.26	27735	0.00537344	149.827
cg01079795	rs17689184	1	111402997	C	T	0.118013	0.0097843	1.688e-33	0.2599	27737	0.00535781	149.399
cg01079795	rs7545997	1	111403574	G	T	0.111107	0.0090081	5.929e-35	0.338	27735	0.00552448	154.062
cg01079795	rs6690971	1	111404018	G	A	0.118451	0.0097832	9.629e-34	0.26	27737	0.00539897	150.553
cg01079795	rs6693583	1	111404055	G	T	0.111065	0.0090083	6.311e-35	0.3383	27729	0.00552267	153.977
cg01079795	rs6691084	1	111404140	G	A	0.11826	0.0097792	1.15e-33	0.2603	27736	0.00538562	150.174
cg01079795	rs6696248	1	111404291	C	T	0.118293	0.0097842	1.191e-33	0.26	27737	0.00538456	150.149
cg01079795	rs4098687	1	111404653	G	A	0.118358	0.0097843	1.099e-33	0.26	27737	0.0053905	150.316
cg01079795	rs4839573	1	111405032	C	T	0.118498	0.0097815	8.844e-34	0.2601	27736	0.00540462	150.706
cg01079795	rs4839078	1	111405037	C	A	0.118498	0.0097815	8.844e-34	0.2601	27736	0.00540462	150.706
cg01079795	rs4839574	1	111405166	C	T	0.118384	0.0097814	1.019e-33	0.2601	27737	0.00539422	150.42
cg01079795	rs4839079	1	111405219	G	A	0.118384	0.0097814	1.019e-33	0.2601	27737	0.00539422	150.42
cg01079795	rs4839080	1	111405490	G	A	0.118579	0.0097813	7.975e-34	0.26	27737	0.00541069	150.882
cg01079795	rs2363535	1	111405966	C	A	0.118785	0.0097823	6.264e-34	0.2601	27734	0.00543081	151.43
cg01079795	rs6701134	1	111406899	G	A	0.118128	0.0097817	1.407e-33	0.26	27737	0.00536961	149.73
cg01079795	rs6703912	1	111406999	C	T	0.11895	0.0097781	4.775e-34	0.261	27709	0.00545817	152.059
cg01079795	rs7556147	1	111407322	G	A	0.118483	0.0097825	9.161e-34	0.2601	27737	0.00540325	150.673
cg01079795	rs35268227	1	111407867	G	A	0.118442	0.009783	9.699e-34	0.2601	27734	0.00539953	150.553
cg01079795	rs34567755	1	111408177	G	A	0.119212	0.0097806	3.578e-34	0.2602	27737	0.00547128	152.581
cg01079795	rs35435984	1	111408356	C	T	0.118579	0.0097829	8.177e-34	0.2601	27734	0.00541201	150.902
cg01079795	rs4839082	1	111408848	T	A	0.118599	0.0097825	7.917e-34	0.2601	27735	0.00541388	150.96
cg01079795	rs12407677	1	111409291	T	A	0.118439	0.0097825	9.675e-34	0.2601	27735	0.00539923	150.55
cg01079795	rs34192426	1	111409770	G	C	0.118361	0.009784	1.091e-33	0.26	27733	0.00539078	150.302
cg01079795	rs35353137	1	111410267	C	T	0.118544	0.0097834	8.604e-34	0.26	27735	0.00540744	150.78
cg01079795	rs12567193	1	111410988	C	T	0.118283	0.0097834	1.189e-33	0.26	27735	0.00538371	150.115
cg01079795	rs12755467	1	111411319	C	A	0.118243	0.0097825	1.235e-33	0.26	27734	0.00538	150.005
cg01079795	rs1999510	1	111412482	C	T	0.118933	0.0098917	2.671e-33	0.2589	27195	0.00542807	148.411
cg01079795	rs7513168	1	111412912	C	T	0.109035	0.0092337	3.536e-32	0.3378	26428	0.00531872	141.304
cg01079795	rs12240031	1	111413282	C	T	0.119228	0.0100989	3.634e-32	0.2592	26447	0.00545908	145.158
cg01079795	rs12738116	1	111450955	C	A	0.0963204	0.0130867	1.837e-13	0.2246	27233	0.00323148	88.2818
cg01079795	rs7547322	1	111459294	C	A	0.0984909	0.0128438	1.742e-14	0.2157	27740	0.00328212	91.3393
cg01079795	rs1712675	1	111463053	G	C	0.0987289	0.0128753	1.746e-14	0.2161	27728	0.00330243	91.8666
cg01079795	rs12741697	1	111508380	C	T	0.102191	0.0126225	5.685e-16	0.2157	26444	0.00353332	93.7594
cg01440333	rs2783439	1	111744699	G	C	0.105342	0.012089	2.936e-18	0.4903	21289	0.00554642	118.725
cg01440333	rs12568436	1	111752073	C	A	0.15427	0.0143542	6.096e-27	0.2762	20846	0.0095156	200.249
cg01440333	rs10857860	1	111752441	T	A	0.156654	0.0138203	8.799e-30	0.2757	21709	0.0098009	214.854
cg01440333	rs11102220	1	111756484	C	T	0.173207	0.0140907	9.964e-35	0.3083	23205	0.0127954	300.739
cg01440333	rs12048900	1	111766051	T	A	-0.138167	0.0130765	4.282e-26	0.3812	25927	0.00900622	235.608
cg01440333	rs2147789	1	111773830	T	A	-0.14778	0.0136374	2.315e-27	0.4508	27238	0.0108138	297.744
cg01440333	rs1325284	1	111775792	G	A	-0.144083	0.0128458	3.388e-29	0.3303	27735	0.00918429	257.069
cg01440333	rs2820089	1	111776178	G	A	-0.131694	0.0116211	9.083e-30	0.4252	27246	0.00847753	232.937
cg01440333	rs2764545	1	111776202	C	A	-0.130492	0.0119771	1.216e-27	0.4254	24271	0.00832459	203.725
cg01440333	rs2251715	1	111778187	G	A	-0.131543	0.0116746	1.9e-29	0.4259	27252	0.00846175	232.55
cg01440333	rs942694	1	111784138	C	T	-0.143415	0.0128359	5.528e-29	0.3301	27743	0.00909651	254.663
cg01440333	rs942693	1	111784158	C	T	-0.14313	0.0127922	4.625e-29	0.3301	27741	0.00906038	253.624
cg01440333	rs2147786	1	111784349	G	A	-0.143535	0.0128365	5.01e-29	0.3302	27743	0.00911311	255.132
cg01440333	rs3934922	1	111785394	G	T	0.160181	0.0132454	1.144e-33	0.3164	27742	0.0110992	311.348
cg01440333	rs2820086	1	111786228	G	A	-0.143564	0.0130044	2.46e-28	0.3301	27738	0.00911547	255.152
cg01440333	rs2494008	1	111786725	C	T	-0.13199	0.0119412	2.111e-28	0.4283	27236	0.00853156	234.348
cg01440333	rs11102223	1	111791134	G	T	-0.15968	0.0148401	5.316e-27	0.4911	27255	0.0127448	351.817
cg01440333	rs6537686	1	111792264	G	A	-0.13796	0.0126545	1.127e-27	0.3313	27256	0.00843312	231.791
cg01440333	rs11102224	1	111793010	G	A	0.179437	0.0138768	3.018e-38	0.2846	27240	0.0131111	361.864
cg01440333	rs7514853	1	111794733	G	A	-0.159665	0.01449	3.095e-28	0.4911	27750	0.0127424	358.138
cg01440333	rs7514926	1	111794814	G	A	-0.160291	0.0145025	2.129e-28	0.4912	27747	0.0128426	360.952
cg01440333	rs7552199	1	111794966	T	A	-0.160559	0.0148905	4.156e-27	0.4919	27257	0.0128863	355.8
cg01440333	rs12568116	1	111795480	C	A	-0.160247	0.0145181	2.513e-28	0.4906	27733	0.012835	360.555
cg01440333	rs4839109	1	111795683	G	A	-0.160722	0.0145722	2.76e-28	0.4914	27723	0.012912	362.614
cg01440333	rs7520800	1	111796266	G	A	-0.160116	0.0144747	1.921e-28	0.491	27743	0.0128145	360.101
cg01440333	rs6691256	1	111796627	C	A	-0.160363	0.0144995	1.962e-28	0.4911	27747	0.0128542	361.282
cg01440333	rs6666336	1	111796666	G	A	-0.160363	0.0144995	1.962e-28	0.4911	27747	0.0128542	361.282
cg01440333	rs6691497	1	111796883	C	T	-0.160141	0.0144972	2.283e-28	0.4911	27747	0.0128185	360.268
cg01440333	rs4240528	1	111802958	C	T	-0.119859	0.0119525	1.149e-23	0.3388	26468	0.00643645	171.45
cg01440333	rs3891601	1	111805489	G	A	-0.120483	0.0131022	3.729e-20	0.2956	27220	0.00604509	165.536
cg01440333	rs11102229	1	111808446	G	A	-0.121827	0.0132004	2.731e-20	0.2958	27233	0.00618316	169.421
cg01440333	rs12738135	1	111809571	G	A	-0.11918	0.012866	1.984e-20	0.3216	24994	0.00619782	155.862
cg01440333	rs12135216	1	111809857	G	T	-0.121347	0.0128261	3.052e-21	0.3188	24993	0.00639562	160.862
cg01440333	rs3122591	1	111810174	C	T	0.0720219	0.0107037	1.712e-11	0.32	27750	0.00225745	62.7814
cg01440333	rs12724976	1	111813174	C	T	-0.123233	0.0126929	2.765e-22	0.2936	27233	0.0062993	172.624
cg01440333	rs35884994	1	111816144	C	T	-0.131499	0.0135278	2.461e-22	0.2661	27719	0.00675394	188.472
cg01440333	rs35693821	1	111816294	G	A	-0.131836	0.0134974	1.553e-22	0.2661	27720	0.0067886	189.453
cg01440333	rs11102232	1	111818450	C	T	-0.131417	0.0135024	2.184e-22	0.2663	27735	0.00674878	188.436
cg01440333	rs11589353	1	111822680	G	A	-0.13114	0.0134417	1.735e-22	0.2668	27750	0.00672834	187.963
cg01440333	rs11589375	1	111822887	G	A	-0.131109	0.0134376	1.724e-22	0.2667	27750	0.00672354	187.828
cg01440333	rs12410848	1	111834984	C	T	-0.10632	0.0121451	2.056e-18	0.3054	25753	0.00479585	124.093
cg01440333	rs12410579	1	111835047	G	A	-0.106221	0.0121473	2.241e-18	0.3054	25753	0.0047869	123.86
cg01440333	rs12755376	1	111836023	T	A	-0.106233	0.0121469	2.215e-18	0.3054	25753	0.00478803	123.89
cg01440333	rs7525672	1	111836444	G	A	-0.105978	0.0121208	2.26e-18	0.3053	25752	0.00476414	123.264
cg01440333	rs7514165	1	111836591	G	C	-0.106306	0.0123226	6.305e-18	0.3053	24994	0.00479365	120.38
cg01440333	rs4838901	1	111838605	G	T	-0.105529	0.012203	5.248e-18	0.3054	25753	0.00472477	122.245
cg01440333	rs4838903	1	111838832	T	A	-0.105407	0.0122112	6.028e-18	0.3054	25753	0.00471382	121.96
cg01440333	rs4839117	1	111839037	G	A	-0.105407	0.0122112	6.028e-18	0.3054	25753	0.00471382	121.96
cg01440333	rs35779360	1	111839515	G	A	-0.105407	0.0122112	6.028e-18	0.3054	25753	0.00471382	121.96
cg01440333	rs78611689	1	111840605	G	A	-0.105733	0.0121612	3.492e-18	0.3055	25753	0.00474386	122.741
cg01440333	rs7539071	1	111841089	G	A	-0.105855	0.0121562	3.097e-18	0.3055	25753	0.00475483	123.026
cg01440333	rs6688167	1	111841315	C	A	-0.108888	0.0126503	7.464e-18	0.3039	24275	0.00501639	122.377
cg01440333	rs6688184	1	111841367	C	A	-0.106142	0.0121784	2.893e-18	0.3055	25747	0.00478065	123.669
cg01440333	rs6688274	1	111841418	G	A	-0.10142	0.0124077	2.983e-16	0.3402	24995	0.00461773	115.946
cg01440333	rs61382086	1	111842094	T	A	-0.105935	0.0122368	4.84e-18	0.3055	25753	0.00476202	123.213
cg01440333	rs7413908	1	111842524	T	A	-0.108583	0.0127769	1.923e-17	0.304	24275	0.00498923	121.711
cg01440333	rs75510830	1	111842692	C	T	-0.104754	0.0161138	7.985e-11	0.2982	16766	0.00459295	77.3514
cg01440333	rs142458373	1	111842752	C	T	-0.107091	0.0127479	4.439e-17	0.2935	23628	0.00475618	112.906
cg01440333	rs11102238	1	111843082	G	T	0.113279	0.0142794	2.139e-15	0.1287	24998	0.00287788	72.1431
cg01440333	rs35764762	1	111843214	G	T	-0.106154	0.0122465	4.394e-18	0.3055	25753	0.00478174	123.726
cg01440333	rs28826608	1	111843891	T	A	-0.105916	0.0122835	6.542e-18	0.3055	25753	0.00476034	123.17
cg01440333	rs28889692	1	111844007	G	A	-0.110565	0.0127999	5.723e-18	0.2967	23646	0.00510177	121.245
cg01440333	rs12739896	1	111844175	G	T	-0.105142	0.012506	4.194e-17	0.3044	24995	0.00468156	117.557
cg01440333	rs9662740	1	111844526	G	C	0.0794669	0.0093476	1.875e-17	0.4294	24992	0.00309454	77.5727
cg01440333	rs12736391	1	111844599	C	A	-0.10589	0.0121402	2.726e-18	0.3057	25748	0.00475972	123.13
cg01440333	rs35888305	1	111845241	C	T	-0.106055	0.012303	6.681e-18	0.3054	25755	0.00477198	123.482
cg01440333	rs12563147	1	111846300	C	T	-0.106203	0.0123873	1.004e-17	0.3052	25755	0.00478353	123.782
cg01440333	rs12562929	1	111846331	G	A	-0.106414	0.0123639	7.509e-18	0.3052	25755	0.00480258	124.278
cg01440333	rs12563158	1	111846416	G	T	-0.10648	0.0122738	4.122e-18	0.3055	25756	0.00481113	124.505
cg01440333	rs12026810	1	111846599	G	T	0.111691	0.0143595	7.355e-15	0.128	24995	0.00278479	69.7947
cg01440333	rs12751372	1	111846603	C	T	-0.105127	0.012786	2e-16	0.3048	24996	0.00468366	117.614
cg01440333	rs4460637	1	111847226	T	A	-0.104149	0.0129988	1.127e-15	0.3046	24996	0.00459522	115.383
cg01440333	rs7555330	1	111927164	G	A	-0.054025	0.0086518	4.255e-10	0.4271	27244	0.00142833	38.9662
cg18163062	rs72894023	1	1125774	G	C	-0.315226	0.0530963	2.905e-09	0.0569	11085	0.0106646	119.47
cg18163062	rs59574701	1	1130311	C	T	-0.323236	0.0521314	5.632e-10	0.0571	11544	0.0112505	131.33
cg18163062	rs58004717	1	1133930	G	A	-0.310357	0.0502239	6.432e-10	0.0571	12668	0.0103718	132.746
cg18163062	rs58737594	1	1135108	G	C	-0.308411	0.0504092	9.467e-10	0.0567	12668	0.0101747	130.198
cg18163062	rs11466698	1	1138735	G	C	-0.304647	0.0464757	5.565e-11	0.0551	12696	0.0096641	123.873
cg18163062	rs3819001	1	1138913	C	T	-0.312942	0.0417054	6.206e-14	0.0589	13918	0.010857	152.744
cg18163062	rs2298213	1	1139202	C	T	-0.312042	0.0441186	1.518e-12	0.0582	13419	0.0106742	144.761
cg18163062	rs11466691	1	1139862	C	T	-0.548186	0.0774773	1.49e-12	0.0208	11197	0.0122411	138.737
cg18163062	rs57260149	1	1140290	C	T	-0.327399	0.0446787	2.339e-13	0.0539	13418	0.0109323	148.288
cg18163062	rs4081335	1	1140504	C	T	-0.330567	0.0450199	2.093e-13	0.0526	13419	0.010891	147.734
cg18163062	rs11466678	1	1141723	G	A	-0.33343	0.0458024	3.344e-13	0.0521	13414	0.0109809	148.912
cg18163062	rs11466665	1	1143418	C	T	-0.341136	0.0487205	2.525e-12	0.0492	10194	0.0108878	112.19
cg18163062	rs35107976	1	1150037	C	T	-0.39922	0.050012	1.434e-15	0.0492	13483	0.0149111	204.059
cg18163062	rs944369	1	1156429	G	C	-0.104499	0.0129282	6.32e-16	0.2421	16145	0.00400736	64.9511
cg18163062	rs111987858	1	1164624	G	A	-0.318975	0.0337766	3.599e-21	0.0573	22275	0.0109919	247.543
cg18163062	rs4970364	1	1174282	C	T	-0.111388	0.0133505	7.221e-17	0.2563	14513	0.00472995	68.9625
cg18163062	rs41307035	1	1190061	G	A	-0.358046	0.0432311	1.21e-16	0.0533	12882	0.0129374	168.818
cg18163062	rs7524470	1	1192515	G	A	-0.512384	0.0482487	2.415e-26	0.0377	16435	0.019049	319.112
cg18163062	rs111633162	1	1193432	G	T	-0.375499	0.0601908	4.418e-10	0.0255	14883	0.00700762	105.016
cg18163062	rs12070338	1	1193713	G	C	-0.379136	0.0430018	1.178e-18	0.0534	13226	0.0145321	195.006
cg18163062	rs12072310	1	1193723	C	A	-0.379136	0.0430018	1.178e-18	0.0534	13226	0.0145321	195.006
cg18163062	rs11804831	1	1194804	C	T	-0.164462	0.0219942	7.575e-14	0.214	12984	0.00909907	119.209
cg18163062	rs58785846	1	1195820	C	T	-0.520508	0.0509765	1.775e-24	0.0384	15184	0.0200083	309.969
cg18163062	rs115807277	1	1197541	G	A	-0.541554	0.0584884	2.061e-20	0.0243	7051	0.0139071	99.4134
cg18163062	rs58352886	1	1199207	C	T	-0.643115	0.0552438	2.538e-31	0.0266	18984	0.0214181	415.456
cg18163062	rs79797881	1	1199573	G	C	-0.644249	0.0553201	2.409e-31	0.027	18984	0.0218079	423.186
cg18163062	rs112631554	1	1200192	G	C	-0.51057	0.0482468	3.594e-26	0.0378	16435	0.0189626	317.636
cg18163062	rs11260570	1	1201640	C	T	-0.513659	0.0487351	5.661e-26	0.0383	15929	0.0194365	315.701
cg18163062	rs139183246	1	1202437	T	A	-0.64233	0.0561135	2.435e-30	0.027	18988	0.0216782	420.702
cg18163062	rs75189781	1	1206861	C	T	-0.643116	0.0557389	8.487e-31	0.0265	18990	0.0213398	414.036
cg18163062	rs12068885	1	1207215	G	A	-0.536399	0.0534396	1.043e-23	0.0363	18693	0.0201305	383.989
cg18163062	rs3737722	1	1209636	G	A	-0.327705	0.0316067	3.46e-25	0.0715	20932	0.0142588	302.754
cg18163062	rs75855294	1	1210300	G	C	-0.641814	0.0558291	1.381e-30	0.0271	18993	0.0217213	421.669
cg18163062	rs11260575	1	1210352	G	A	-0.276938	0.0311929	6.792e-19	0.0867	17829	0.0121459	219.186
cg18163062	rs11260577	1	1210471	C	T	-0.274141	0.0308781	6.798e-19	0.0869	17830	0.0119266	215.194
cg18163062	rs59225223	1	1212649	C	T	-0.255292	0.0317636	9.187e-16	0.0881	16121	0.010472	170.584
cg18163062	rs74046664	1	1215074	G	A	-0.313819	0.0349947	3.031e-19	0.0729	17852	0.0133119	240.824
cg18163062	rs74046665	1	1215078	G	A	-0.313819	0.0349947	3.031e-19	0.0729	17852	0.0133119	240.824
cg18163062	rs74950664	1	1215260	C	T	-0.632077	0.0601664	8.151e-26	0.0273	17509	0.0212184	379.523
cg18163062	rs116639471	1	1215404	C	T	-0.632077	0.0601664	8.151e-26	0.0273	17509	0.0212184	379.523
cg18163062	rs187261378	1	1215722	G	T	-0.630293	0.0605067	2.076e-25	0.0268	17507	0.0207229	370.431
cg18163062	rs1262894	1	1217011	C	A	-0.280961	0.0361072	7.177e-15	0.0785	10547	0.0114206	121.821
cg12126344	rs967403	1	12209208	G	A	0.10641	0.0107205	3.216e-23	0.5053	26349	0.00566085	149.996
cg12126344	rs1148462	1	12210686	G	A	0.106178	0.0102379	3.358e-25	0.5045	26319	0.00563638	149.174
cg00057791	rs235236	1	12280033	G	A	0.210324	0.0296039	1.207e-12	0.0741	12433	0.00607002	75.9173
cg00057791	rs190190	1	12285652	C	T	0.263283	0.0353778	9.914e-14	0.0667	16075	0.00863022	139.921
cg00057791	rs28621804	1	12287270	C	T	0.343978	0.0367821	8.618e-21	0.0567	18883	0.0126568	242.037
cg00057791	rs235242	1	12289138	C	T	0.200004	0.0301088	3.08e-11	0.0845	18688	0.006189	116.368
cg00057791	rs139881781	1	12290145	G	C	0.365087	0.0443918	1.965e-16	0.0588	13964	0.0147531	209.067
cg00057791	rs235257	1	12293997	C	T	0.271383	0.028059	3.971e-22	0.0674	20828	0.00925868	194.623
cg00057791	rs74370717	1	12296426	C	T	0.345346	0.0347904	3.193e-23	0.0559	20335	0.0125884	259.223
cg00057791	rs186333694	1	12298567	C	T	0.350167	0.0348245	8.716e-24	0.053	19466	0.0123085	242.558
cg00057791	rs79844422	1	12298568	C	T	0.349836	0.0352234	3.024e-23	0.0539	19471	0.012482	246.084
cg18163062	rs1272959	1	1230419	C	T	-0.334584	0.0442339	3.909e-14	0.0906	8521	0.0184469	160.103
cg00057791	rs6541016	1	12306734	G	T	0.207526	0.0282448	2.021e-13	0.0811	20849	0.00641892	134.68
cg00057791	rs76716429	1	12310669	G	A	0.35403	0.0344946	1.031e-24	0.0531	19468	0.012604	248.482
cg18163062	rs116263241	1	1232229	G	A	-0.651748	0.0698113	1.002e-20	0.0287	12019	0.0236823	291.494
cg00057791	rs79654698	1	12325204	C	T	0.354555	0.0341211	2.723e-25	0.0537	19473	0.0127761	251.984
cg18163062	rs1739855	1	1233941	C	T	-0.329216	0.04476	1.907e-13	0.0912	8535	0.0179661	156.109
cg00057791	rs9430722	1	12342023	C	T	0.302396	0.0345285	1.99e-18	0.0644	21886	0.0110194	243.836
cg00057791	rs3765337	1	12342599	G	T	0.298726	0.0346585	6.747e-18	0.0645	21891	0.0107691	238.291
cg00057791	rs2038099	1	12345451	G	A	0.297354	0.0353203	3.804e-17	0.0644	21872	0.010655	235.535
cg18163062	rs116119245	1	1234554	C	A	-0.690939	0.0712972	3.294e-22	0.0285	13343	0.0264361	362.261
cg00057791	rs9430728	1	12347387	C	T	0.303733	0.0353111	7.859e-18	0.0632	21855	0.0109239	241.357
cg00057791	rs9430729	1	12347388	C	T	0.304316	0.0353006	6.654e-18	0.0633	21855	0.0109821	242.656
cg00057791	rs11121900	1	12349114	G	T	0.300805	0.0349034	6.8e-18	0.0643	21882	0.010888	240.852
cg00057791	rs72866627	1	12355494	C	T	0.300602	0.0350145	9.078e-18	0.0648	21880	0.010952	242.262
cg18163062	rs2477782	1	1237036	C	T	-0.329626	0.042597	1.008e-14	0.0924	8535	0.0182238	158.391
cg00057791	rs4026927	1	12370966	C	T	0.309415	0.0419362	1.604e-13	0.0649	17060	0.0116203	200.549
cg00057791	rs4634918	1	12372597	G	T	0.308353	0.0362342	1.739e-17	0.0644	20760	0.0114578	240.599
cg00057791	rs4394667	1	12374062	T	A	0.582103	0.0456011	2.568e-37	0.038	21246	0.0247736	539.66
cg00057791	rs11121901	1	12375782	G	A	0.580357	0.0469164	3.797e-35	0.0382	20764	0.0247496	526.893
cg00057791	rs12069644	1	12382353	G	C	0.30716	0.0365827	4.607e-17	0.065	20750	0.0114679	240.697
cg00057791	rs59768025	1	12389432	G	A	0.301714	0.0355523	2.13e-17	0.064	21624	0.0109063	238.415
cg00057791	rs28612934	1	12395623	C	T	0.300748	0.0363525	1.305e-16	0.0638	21620	0.010805	236.135
cg00057791	rs28558814	1	12405041	G	A	0.585355	0.0477687	1.6e-34	0.0363	20764	0.0239727	509.946
cg00057791	rs28460077	1	12405171	C	T	0.308942	0.0364991	2.575e-17	0.0645	20759	0.0115182	241.87
cg00057791	rs28832299	1	12410687	C	T	0.562093	0.0475595	3.124e-32	0.0383	22013	0.0232747	524.507
cg00057791	rs113003866	1	12411705	G	A	0.307574	0.0347465	8.599e-19	0.064	22003	0.0113341	252.22
cg00057791	rs112556374	1	12411790	G	A	0.564866	0.0461297	1.783e-34	0.0385	22013	0.0236227	532.54
cg18163062	rs77293210	1	1241746	C	T	-0.638908	0.0827926	1.191e-14	0.0259	9938	0.0205973	208.959
cg00057791	rs6660347	1	12420300	C	T	0.561276	0.0461487	4.932e-34	0.0379	22879	0.0229743	537.943
cg18163062	rs115464315	1	1242288	G	T	-0.600066	0.0572603	1.072e-25	0.032	13342	0.0223076	304.374
cg00057791	rs11121903	1	12424973	C	T	0.310678	0.0344328	1.834e-19	0.064	22012	0.011564	257.501
cg00057791	rs6670248	1	12429038	G	A	0.580338	0.0444227	5.288e-39	0.0381	22016	0.0246858	557.187
cg00057791	rs116028446	1	12436245	G	A	0.591044	0.0445495	3.592e-40	0.0357	22235	0.0240519	547.925
cg00057791	rs12091072	1	12447270	G	C	0.576999	0.0441913	5.808e-39	0.0381	22501	0.0244025	562.765
cg00057791	rs6660365	1	12480504	C	T	0.276365	0.0324726	1.728e-17	0.0625	23523	0.00895053	212.427
cg00057791	rs12058577	1	12483677	G	T	0.37912	0.0417865	1.16e-19	0.0566	21294	0.0153495	331.917
cg00057791	rs6683371	1	12492582	G	A	0.590597	0.0422102	1.749e-44	0.0378	23973	0.0253729	624.048
cg00057791	rs6541023	1	12496021	C	T	0.307271	0.0305568	8.668e-24	0.0665	23380	0.0117222	277.292
cg00057791	rs28678156	1	12499791	G	A	0.578083	0.0452446	2.208e-37	0.0393	22765	0.0252343	589.279
cg00057791	rs12068684	1	12506960	G	A	0.578007	0.0457128	1.203e-36	0.0393	22767	0.0252276	589.171
cg00057791	rs6671582	1	12516566	C	T	0.314464	0.0308849	2.391e-24	0.0658	23375	0.0121573	287.649
cg00057791	rs114026916	1	12529115	G	T	0.572605	0.0444615	5.936e-38	0.0336	23477	0.021293	510.728
cg00057791	rs11809255	1	12531084	C	T	0.57689	0.0455702	9.929e-37	0.039	22764	0.0249462	582.352
cg00057791	rs2206321	1	12540763	G	A	0.318021	0.0304433	1.523e-25	0.0655	23368	0.0123812	292.926
cg18163062	rs4970432	1	1254136	G	A	-0.337153	0.0375744	2.887e-19	0.0759	13098	0.0159457	212.209
cg18163062	rs1886772	1	1254443	G	A	-0.33603	0.0379502	8.406e-19	0.0759	13098	0.0158397	210.775
cg00057791	rs12070078	1	12567900	T	A	0.363015	0.0360881	8.375e-24	0.0572	20088	0.0142133	289.604
cg00057791	rs9783054	1	12569789	T	A	0.360869	0.0360118	1.234e-23	0.0576	20087	0.014138	288.034
cg00057791	rs75785763	1	12572912	G	A	0.746395	0.0588041	6.473e-37	0.0292	22765	0.031585	742.418
cg00057791	rs72869545	1	12573249	C	T	0.557139	0.0439245	7.252e-37	0.0392	22027	0.0233817	527.311
cg18163062	rs41285826	1	1257371	G	C	-0.481837	0.0597826	7.641e-16	0.0194	12135	0.00883331	108.13
cg00057791	rs111740691	1	12573825	G	A	0.557069	0.0440172	1.04e-36	0.0392	22028	0.0233758	527.2
cg00057791	rs11121917	1	12575090	C	T	0.353729	0.0347278	2.296e-24	0.0625	19678	0.014663	292.802
cg00057791	rs72869571	1	12578765	C	T	0.518522	0.0465142	7.356e-29	0.0444	19895	0.0228151	464.458
cg00057791	rs12565214	1	12581535	C	T	0.509992	0.048523	7.742e-26	0.045	18410	0.0223549	420.919
cg00057791	rs113080057	1	12581859	C	T	0.509961	0.0519639	9.825e-23	0.0451	17225	0.0223995	394.625
cg00057791	rs112970367	1	12581955	G	A	0.743792	0.0580876	1.544e-37	0.0292	22756	0.031365	736.79
cg00057791	rs12077605	1	12583346	C	T	0.360098	0.0422569	1.573e-17	0.0577	17589	0.0141006	251.534
cg00057791	rs12076506	1	12583349	G	A	0.357203	0.0426256	5.292e-17	0.0576	17578	0.0138522	246.886
cg00057791	rs17038052	1	12587934	C	T	0.232132	0.0402994	8.402e-09	0.0965	12275	0.00939626	116.414
cg00057791	rs4846106	1	12588706	G	A	0.355934	0.0573047	5.256e-10	0.0623	12388	0.014802	186.093
cg00057791	rs56304608	1	12595965	G	A	0.121182	0.0156237	8.744e-15	0.157	20102	0.00388719	78.4375
cg00057791	rs760943	1	12598434	C	T	0.28005	0.0323395	4.731e-18	0.0659	20354	0.00965559	198.426
cg18163062	rs61766199	1	1260168	C	A	-0.337218	0.0373301	1.664e-19	0.0753	13094	0.0158361	210.662
cg18163062	rs307348	1	1261824	G	C	-0.330192	0.0372471	7.658e-19	0.0733	14462	0.0148117	217.398
cg18163062	rs2296472	1	1262591	C	T	-0.33002	0.0374746	1.291e-18	0.076	13098	0.0152967	203.437
cg18163062	rs307349	1	1262966	C	T	-0.320782	0.0406703	3.086e-15	0.0767	12603	0.0145743	186.367
cg18163062	rs307350	1	1263144	G	A	-0.348671	0.0433821	9.191e-16	0.074	12205	0.0166611	206.761
cg18163062	rs4970433	1	1263362	G	A	-0.334453	0.0383915	2.995e-18	0.0755	13097	0.0156155	207.728
cg18163062	rs307354	1	1264539	G	C	-0.307336	0.0394993	7.207e-15	0.058	13964	0.0103213	145.609
cg18163062	rs140964625	1	1276363	C	T	-0.492058	0.0736327	2.347e-11	0.0217	10217	0.01028	106.101
cg18163062	rs3855956	1	1276410	C	A	-0.354288	0.0399648	7.65e-19	0.0712	15099	0.0166014	254.863
cg18163062	rs307365	1	1276459	C	A	-0.342919	0.039079	1.709e-18	0.0703	16497	0.0153713	257.508
cg18163062	rs307357	1	1281345	C	T	-0.344816	0.0361035	1.287e-21	0.0702	18344	0.0155215	289.183
cg18163062	rs113488343	1	1286786	T	A	-0.49885	0.0699071	9.616e-13	0.0383	9764	0.018332	182.298
cg18163062	rs61766214	1	1286821	G	C	-0.346039	0.0375058	2.802e-20	0.0705	17629	0.0156935	281.039
cg18163062	rs34380086	1	1286897	G	C	-0.347954	0.0360098	4.34e-22	0.0701	18352	0.0157844	294.289
cg18163062	rs307380	1	1287127	G	A	-0.344475	0.0363441	2.588e-21	0.0702	18343	0.0154908	288.587
cg18163062	rs3766185	1	1287922	G	A	-0.348956	0.0361413	4.667e-22	0.0702	18352	0.0158963	296.41
cg18163062	rs3766183	1	1288471	C	T	-0.340272	0.0392718	4.534e-18	0.0719	16322	0.0154528	256.148
cg18163062	rs4970365	1	1289911	G	A	-0.346845	0.036294	1.217e-21	0.0702	18350	0.0157047	292.746
cg18163062	rs35993679	1	1292749	C	T	-0.347081	0.0389105	4.663e-19	0.072	15857	0.016098	259.411
cg18163062	rs4970438	1	1293343	C	T	-0.463924	0.052274	7.002e-19	0.0379	13977	0.0156958	222.847
cg18163062	rs12731385	1	1294287	C	A	-0.276114	0.0311425	7.571e-19	0.0716	7962	0.0101357	81.5067
cg18163062	rs34782209	1	1294518	C	T	-0.323377	0.0445074	3.711e-13	0.0889	15370	0.0169402	264.822
cg18163062	rs34389364	1	1295323	G	A	-0.345354	0.038736	4.853e-19	0.0721	15854	0.0159586	257.078
cg18163062	rs2765021	1	1297422	C	T	-0.349807	0.0362262	4.628e-22	0.0701	17861	0.015953	289.523
cg18163062	rs4970439	1	1298411	C	T	-0.35775	0.0371792	6.437e-22	0.0705	17103	0.0167737	291.74
cg18163062	rs2477784	1	1298537	C	T	-0.352153	0.0361099	1.804e-22	0.0702	17850	0.016189	293.696
cg18163062	rs148192735	1	1300303	G	C	-0.531803	0.0914073	5.958e-09	0.0161	11933	0.00895999	107.868
cg18163062	rs2649594	1	1310975	C	T	-0.362016	0.0382697	3.092e-21	0.0762	16933	0.0184509	318.264
cg18163062	rs2649592	1	1311078	G	T	-0.393218	0.0314401	6.843e-36	0.0783	23174	0.0223177	528.95
cg18163062	rs2477776	1	1311378	T	A	-0.362099	0.0383593	3.739e-21	0.0763	16934	0.0184817	318.824
cg18163062	rs2649591	1	1311472	G	A	-0.361049	0.0384361	5.805e-21	0.0765	16924	0.0184187	317.531
cg18163062	rs2649590	1	1311533	G	C	-0.294525	0.0477049	6.663e-10	0.0662	8608	0.0107248	93.2979
cg18163062	rs2649589	1	1311716	G	A	-0.361616	0.0383363	3.995e-21	0.0763	16934	0.0184324	317.958
cg18163062	rs2649588	1	1314015	C	T	-0.393177	0.0316542	2.01e-35	0.0784	23187	0.022339	529.764
cg18163062	rs2477777	1	1314172	C	T	-0.391402	0.0317753	7.263e-35	0.0784	23187	0.0221378	524.885
cg18163062	rs2454653	1	1314245	C	T	-0.391402	0.0317753	7.263e-35	0.0784	23187	0.0221378	524.885
cg18163062	rs2368566	1	1315044	G	A	-0.359485	0.0381946	4.872e-21	0.0765	16930	0.0182595	314.846
cg18163062	rs2649587	1	1316170	G	A	-0.369218	0.0390395	3.153e-21	0.0752	16936	0.018961	327.292
cg18163062	rs2765030	1	1316648	C	T	-0.3058	0.0468601	6.764e-11	0.0657	8607	0.0114804	99.9359
cg18163062	rs2649585	1	1316674	C	T	-0.367258	0.0416353	1.136e-18	0.0751	16028	0.0187373	306.019
cg18163062	rs4970444	1	1320764	G	A	-0.354872	0.0371325	1.213e-21	0.0828	16127	0.0191279	314.453
cg18163062	rs112491004	1	1338280	G	A	-0.363789	0.0388114	7.032e-21	0.0733	15439	0.0179793	282.628
cg18163062	rs4970446	1	1340696	C	T	-0.366409	0.038448	1.573e-21	0.0734	15436	0.0182621	287.101
cg18163062	rs1240712	1	1344067	C	T	-0.294803	0.0360824	3.077e-16	0.0847	13326	0.0134754	181.998
cg18163062	rs112301494	1	1344686	G	A	-0.315681	0.0371019	1.762e-17	0.0808	14044	0.0148029	210.986
cg18163062	rs1240713	1	1345003	C	T	-0.312843	0.0401521	6.625e-15	0.0819	12352	0.0147182	184.486
cg18163062	rs28756423	1	1345970	G	A	-0.288867	0.043045	1.935e-11	0.0836	9157	0.0127855	118.567
cg18163062	rs1240717	1	1346257	G	A	-0.294178	0.0434806	1.326e-11	0.1094	13216	0.0168636	226.658
cg18163062	rs34872099	1	1349278	C	T	-0.305169	0.0365755	7.21e-17	0.0823	13324	0.0140673	190.079
cg18163062	rs112401380	1	1350391	G	A	-0.306613	0.0368318	8.455e-17	0.0827	13324	0.0142636	192.769
cg18163062	rs146584313	1	1350765	C	T	-0.30389	0.0363553	6.331e-17	0.0828	13324	0.0140267	189.523
cg18163062	rs12354306	1	1352411	G	A	-0.317904	0.0518419	8.668e-10	0.0857	8788	0.0158377	141.389
cg18163062	rs4970372	1	1352941	G	A	-0.304254	0.0354752	9.78e-18	0.0835	13321	0.0141684	191.421
cg18163062	rs11488462	1	1353380	C	T	-0.302843	0.0355414	1.584e-17	0.0834	13324	0.014022	189.458
cg18163062	rs4970447	1	1353561	G	A	-0.30292	0.0354266	1.224e-17	0.0833	13324	0.0140139	189.346
cg18163062	rs4970448	1	1353603	G	A	-0.302459	0.0356869	2.344e-17	0.0834	13323	0.0139865	188.957
cg18163062	rs4970449	1	1353632	G	A	-0.302459	0.0356869	2.344e-17	0.0834	13323	0.0139865	188.957
cg18163062	rs904589	1	1354515	G	C	-0.271525	0.0389889	3.303e-12	0.1175	14184	0.0152899	220.208
cg18163062	rs3766165	1	1354594	G	A	-0.300451	0.035113	1.161e-17	0.0834	13323	0.0138014	186.422
cg18163062	rs12089560	1	1356550	G	A	-0.276958	0.0358677	1.148e-14	0.0916	13580	0.0127652	175.568
cg18163062	rs819977	1	1423267	G	A	-0.185941	0.0262757	1.478e-12	0.1148	16103	0.0070269	113.941
cg18163062	rs819978	1	1424032	G	A	-0.186851	0.0250392	8.5e-14	0.1123	17576	0.00696095	123.189
cg18163062	rs2649578	1	1425407	G	A	-0.186658	0.0247319	4.445e-14	0.1122	17572	0.00694112	122.808
cg18163062	rs819980	1	1425700	C	T	-0.187077	0.0244596	2.034e-14	0.1121	17579	0.00696694	123.317
cg18163062	rs819981	1	1427672	G	C	-0.189672	0.0252458	5.778e-14	0.1122	17564	0.00716713	126.778
cg18163062	rs904586	1	1430584	C	T	-0.182277	0.0279496	6.954e-11	0.1156	15349	0.00679361	104.975
cg16559275	rs72700870	1	150608653	G	C	0.13947	0.0173058	7.682e-16	0.1471	19847	0.00488095	97.3375
cg16559275	rs4970968	1	150612360	G	T	0.0850455	0.0102399	9.954e-17	0.368	24995	0.00336432	84.3683
cg16559275	rs4970969	1	150612361	C	T	0.0849356	0.0097909	4.136e-18	0.3699	26432	0.00336282	89.1792
cg12588301	rs908922	1	152454591	G	A	0.114597	0.0138714	1.44e-16	0.2883	23354	0.00538915	126.529
cg12588301	rs11205010	1	152457964	C	T	0.108496	0.0129099	4.311e-17	0.2992	23077	0.00493645	114.474
cg12588301	rs2181173	1	152474866	T	A	0.115719	0.0122753	4.22e-21	0.3028	25665	0.00565394	145.922
cg12588301	rs7535188	1	152475899	G	A	0.116356	0.01213	8.604e-22	0.303	26427	0.00571853	151.981
cg12588301	rs499913	1	152476743	T	A	0.12551	0.0128785	1.924e-22	0.2844	26912	0.00641188	173.657
cg12588301	rs1415432	1	152480654	G	A	0.125487	0.0128661	1.786e-22	0.2854	26966	0.00642309	174.312
cg12588301	rs6587679	1	152481262	G	A	0.12513	0.0118377	4.085e-26	0.3584	26446	0.00720084	191.8
cg12588301	rs11581947	1	152482587	G	A	0.125976	0.0118241	1.666e-26	0.358	26960	0.00729501	198.104
cg12588301	rs11205014	1	152483634	C	T	0.124825	0.0120939	5.645e-25	0.3587	26470	0.00716842	191.104
cg12588301	rs2105117	1	152484129	G	A	0.123703	0.012011	7.109e-25	0.3589	26461	0.00704186	187.642
cg12588301	rs4845441	1	152485421	C	T	0.129016	0.011939	3.215e-27	0.3593	26094	0.00766358	201.502
cg12588301	rs4845442	1	152485545	G	A	0.129472	0.0119289	1.916e-27	0.3582	26096	0.00770744	202.68
cg12588301	rs2282296	1	152487979	C	T	0.124854	0.0121045	6.047e-25	0.3584	26471	0.00716919	191.132
cg12588301	rs1053588	1	152488063	C	T	0.124862	0.0120988	5.711e-25	0.3578	26473	0.00716472	191.026
cg12588301	rs488393	1	152489548	G	A	0.126949	0.011819	6.526e-27	0.3581	26970	0.00740901	201.298
cg12588301	rs548252	1	152489742	C	T	0.12552	0.012046	2.009e-25	0.3598	26476	0.0072583	193.561
cg12588301	rs12132469	1	152491856	G	T	0.125456	0.0120506	2.214e-25	0.3598	26475	0.0072509	193.355
cg12588301	rs4845783	1	152492559	G	A	0.127434	0.0129762	9.183e-23	0.2846	26954	0.00661274	179.413
cg12588301	rs499697	1	152493154	G	A	0.127206	0.0129691	1.036e-22	0.2845	26956	0.00658775	178.744
cg12588301	rs493133	1	152493875	G	C	0.125199	0.0121209	5.198e-25	0.3597	26473	0.00722033	192.519
cg12588301	rs4845784	1	152494583	G	C	0.124593	0.0122072	1.854e-24	0.3593	26475	0.00714706	190.566
cg12588301	rs1970283	1	152495619	G	C	0.1269	0.0118464	8.936e-27	0.358	26963	0.00740233	201.063
cg12588301	rs1001834	1	152495940	C	A	0.125269	0.0120494	2.579e-25	0.3597	26475	0.00722833	192.749
cg12588301	rs545418	1	152497338	C	T	0.125135	0.0120996	4.547e-25	0.3597	26475	0.00721292	192.335
cg12588301	rs12116609	1	152497685	C	T	0.125135	0.0120996	4.547e-25	0.3597	26475	0.00721292	192.335
cg12588301	rs525960	1	152497866	T	A	0.125447	0.0121851	7.411e-25	0.359	26449	0.00724277	192.947
cg12588301	rs10888492	1	152499908	G	C	0.124381	0.0121327	1.162e-24	0.3592	26475	0.00712188	189.89
cg12588301	rs11590073	1	152500810	C	T	0.124895	0.0120695	4.274e-25	0.3597	26475	0.00718525	191.592
cg12588301	rs498184	1	152501423	G	C	0.126742	0.0118311	8.885e-27	0.358	26964	0.00738395	200.567
cg12588301	rs10888493	1	152503913	G	A	0.124238	0.0121346	1.335e-24	0.3602	26449	0.0071142	189.497
cg12588301	rs6692209	1	152506444	C	T	0.120253	0.0127686	4.604e-21	0.3598	24218	0.00666188	162.406
cg12588301	rs4845443	1	152507156	G	A	0.124849	0.012135	7.958e-25	0.3597	26478	0.00717997	191.472
cg12588301	rs569032	1	152508615	C	T	0.126113	0.0120091	8.508e-26	0.3606	26962	0.00733413	199.189
cg12588301	rs1572534	1	152509689	G	A	0.124372	0.0121466	1.323e-24	0.3605	26966	0.00713215	193.693
cg12588301	rs4845785	1	152510143	C	T	0.119447	0.0136797	2.508e-18	0.3647	24208	0.00661148	161.103
cg12588301	rs528427	1	152511507	G	C	0.124645	0.0122491	2.541e-24	0.3606	26969	0.00716438	194.596
cg12588301	rs478926	1	152511533	G	T	0.124645	0.0122491	2.541e-24	0.3606	26969	0.00716438	194.596
cg12588301	rs1337338	1	152511885	G	A	0.124645	0.0122491	2.541e-24	0.3606	26969	0.00716438	194.596
cg12588301	rs6587681	1	152512135	C	T	0.124964	0.0122229	1.552e-24	0.3607	26969	0.00720198	195.625
cg12588301	rs1856120	1	152512441	G	A	0.125057	0.0122312	1.541e-24	0.3607	26969	0.00721269	195.918
cg12588301	rs945789	1	152512705	C	A	0.125057	0.0122312	1.541e-24	0.3607	26969	0.00721269	195.918
cg12588301	rs474086	1	152513431	C	T	0.124671	0.0121059	7.166e-25	0.3607	26969	0.00716824	194.702
cg12588301	rs578382	1	152514054	G	A	0.124643	0.0120904	6.399e-25	0.3608	26969	0.0071659	194.637
cg12588301	rs549044	1	152514332	C	T	0.124598	0.0120854	6.368e-25	0.3608	26970	0.00716066	194.502
cg12588301	rs12059256	1	152515431	G	A	0.124433	0.012156	1.363e-24	0.3609	26968	0.00714265	193.994
cg12588301	rs1123567	1	152516023	G	A	0.124663	0.0120208	3.375e-25	0.3613	26967	0.00717248	194.803
cg12588301	rs7532535	1	152517597	T	A	0.124747	0.0120812	5.391e-25	0.3612	26969	0.0071813	195.059
cg12588301	rs12129646	1	152518816	C	T	0.123562	0.0122398	5.808e-24	0.3607	26477	0.00704129	187.74
cg12588301	rs539393	1	152518896	C	T	0.123755	0.0122481	5.302e-24	0.3595	26456	0.00705304	187.906
cg12588301	rs564107	1	152519295	C	T	0.124323	0.0123068	5.413e-24	0.3597	26477	0.00711958	189.842
cg12588301	rs491077	1	152519570	C	A	0.124027	0.0123504	9.933e-24	0.3597	26477	0.00708574	188.934
cg12588301	rs568661	1	152519787	C	A	0.123946	0.0123486	1.046e-23	0.3598	26476	0.00707737	188.702
cg12588301	rs4477278	1	152520606	C	T	0.117042	0.0153374	2.326e-14	0.3676	19932	0.00636915	127.751
cg12588301	rs6658474	1	152521205	C	T	0.121831	0.0131428	1.864e-20	0.3608	24975	0.00684623	172.15
cg12588301	rs111331506	1	152521498	C	T	0.118242	0.0135646	2.857e-18	0.3604	23495	0.00644566	152.41
cg12588301	rs75513934	1	152522072	G	C	0.122317	0.013389	6.505e-20	0.362	24954	0.00691083	173.639
cg12588301	rs79548171	1	152522703	G	A	0.122848	0.0129307	2.089e-21	0.3624	25668	0.0069743	180.26
cg12588301	rs531470	1	152523513	C	T	0.121091	0.013828	2.007e-18	0.3607	23497	0.00676241	159.965
cg12588301	rs530343	1	152523670	G	A	0.119285	0.0146578	4.021e-16	0.3645	22159	0.00659193	147.027
cg12588301	rs557164	1	152523922	G	A	0.118959	0.0137912	6.367e-18	0.3623	23495	0.006539	154.632
cg12588301	rs7523482	1	152524037	C	T	0.123919	0.0134055	2.377e-20	0.3621	24946	0.00709395	178.216
cg12588301	rs4562627	1	152524664	G	A	0.121381	0.0134375	1.671e-19	0.3616	24214	0.00680221	165.823
cg12588301	rs4570427	1	152524751	C	T	0.124595	0.0128627	3.442e-22	0.3608	25735	0.00716032	185.585
cg12588301	rs12034882	1	152525492	C	T	0.120463	0.0138928	4.286e-18	0.365	22477	0.00672677	152.208
cg12588301	rs112198749	1	152525625	G	T	0.120527	0.0140172	8.073e-18	0.3632	22887	0.00671972	154.821
cg12588301	rs11205030	1	152526068	C	T	0.123617	0.0124451	2.991e-23	0.3609	26476	0.00704926	187.947
cg12588301	rs4240883	1	152526260	C	T	0.120735	0.0128632	6.23e-21	0.3614	25350	0.00672839	171.707
cg12588301	rs7530609	1	152526812	C	A	0.123896	0.0124244	2.021e-23	0.3602	26478	0.00707512	188.656
cg12588301	rs11205031	1	152527662	C	T	0.120662	0.0129137	9.299e-21	0.3616	25335	0.00672195	171.44
cg12588301	rs11205033	1	152527966	C	A	0.119493	0.0126063	2.571e-21	0.3622	25329	0.00659707	168.193
cg12588301	rs6587686	1	152528948	C	T	0.124006	0.0123953	1.46e-23	0.3601	26477	0.00708676	188.961
cg12588301	rs4240885	1	152529850	G	C	0.120701	0.0128675	6.578e-21	0.3614	25350	0.00672465	171.61
cg12588301	rs4845444	1	152530125	G	A	0.120767	0.0128848	7.057e-21	0.3619	25329	0.00673608	171.762
cg12588301	rs4240886	1	152530396	T	A	0.123833	0.0124574	2.773e-23	0.3601	26477	0.00706705	188.432
cg12588301	rs6674451	1	152531054	C	T	0.123547	0.0124387	3.008e-23	0.3599	26474	0.00703269	187.488
cg12588301	rs7550769	1	152531213	G	A	0.123763	0.0124394	2.542e-23	0.3601	26477	0.00705901	188.216
cg12588301	rs7529157	1	152531365	C	A	0.123763	0.0124394	2.542e-23	0.3601	26477	0.00705901	188.216
cg12588301	rs7529441	1	152531629	C	T	0.122832	0.0125257	1.056e-22	0.3617	26474	0.00696675	185.718
cg12588301	rs10888499	1	152532742	C	A	0.122452	0.0130489	6.35e-21	0.2876	26443	0.00614429	163.466
cg12588301	rs10888500	1	152532749	G	A	0.123043	0.0124904	6.784e-23	0.3602	26472	0.00697801	186.006
cg12588301	rs4112786	1	152532872	T	A	0.123435	0.01247	4.223e-23	0.3603	26472	0.00702339	187.224
cg12588301	rs4112785	1	152533115	G	C	0.120545	0.012862	7.102e-21	0.3616	25344	0.0067089	171.165
cg12588301	rs4240889	1	152534954	C	A	0.135268	0.014187	1.504e-21	0.2689	25135	0.00719429	182.124
cg12588301	rs945790	1	152535586	G	A	0.127319	0.0155392	2.54e-16	0.2685	22378	0.00636755	143.393
cg22128197	rs112364218	1	154256644	G	T	0.135653	0.014954	1.176e-19	0.117	23607	0.00380218	90.093
cg22128197	rs11811448	1	154264212	C	A	0.137553	0.0148854	2.446e-20	0.1154	22826	0.00386298	88.5107
cg22128197	rs11811450	1	154264232	G	A	0.160307	0.0178344	2.503e-19	0.089	19422	0.00416719	81.2655
cg22128197	rs112568185	1	154266460	C	T	0.133768	0.0162281	1.68e-16	0.1152	21388	0.00364782	78.2979
cg22128197	rs67050019	1	154267953	G	A	0.142505	0.0154939	3.664e-20	0.1145	20502	0.00411799	84.7678
cg22128197	rs4601580	1	154394417	T	A	-0.167862	0.0143611	1.457e-31	0.4643	9634	0.014017	136.931
cg22128197	rs12047973	1	154394766	G	A	0.474992	0.0185871	4.84e-144	0.1636	23878	0.0617447	1571.23
cg22128197	rs12048950	1	154394966	C	T	0.475185	0.0185811	3e-144	0.1637	23879	0.0618254	1573.49
cg22128197	rs12048091	1	154395077	G	A	0.44755	0.018752	6.78e-126	0.1733	23881	0.0573932	1453.94
cg22128197	rs11265611	1	154395125	G	A	-0.17679	0.0096682	1.077e-74	0.4156	24486	0.015182	377.447
cg22128197	rs77302258	1	154396203	G	A	0.409903	0.0211898	2.276e-83	0.0855	23876	0.026275	644.216
cg22128197	rs10908836	1	154397932	C	T	-0.177801	0.0096326	4.479e-76	0.4407	24270	0.0155843	384.186
cg22128197	rs10908837	1	154397933	G	A	-0.181219	0.0098896	5.305e-75	0.4503	24270	0.0162579	401.066
cg22128197	rs4845618	1	154400015	G	T	-0.178258	0.0090468	1.987e-86	0.4439	27257	0.015688	434.392
cg22128197	rs7549250	1	154404336	C	T	-0.17631	0.0090819	5.946e-84	0.4381	27255	0.0153045	423.575
cg22128197	rs56383622	1	154405024	G	A	-0.103394	0.0097851	4.262e-26	0.4032	26620	0.00514479	137.652
cg22128197	rs4845620	1	154406656	G	A	-0.103981	0.0096771	6.253e-27	0.4032	26637	0.00520343	139.318
cg22128197	rs7518199	1	154407419	C	A	-0.104561	0.0095554	7.21e-28	0.4034	26649	0.00526241	140.969
cg22128197	rs7521458	1	154407713	C	T	-0.104635	0.0095624	7.23e-28	0.4033	26643	0.00526949	141.128
cg22128197	rs55826755	1	154409520	G	C	0.496563	0.0166435	1.37e-195	0.1605	26623	0.0664468	1894.78
cg22128197	rs61812593	1	154410490	C	T	0.494965	0.0165535	1.92e-196	0.1611	26622	0.0662192	1887.76
cg22128197	rs4553185	1	154410955	C	T	-0.17498	0.0090574	3.715e-83	0.4384	26460	0.0150767	405.004
cg22128197	rs4845622	1	154411419	C	A	-0.104957	0.0098677	2.018e-26	0.4027	25855	0.00529938	137.735
cg22128197	rs61812594	1	154411628	G	A	0.496475	0.016728	1.42e-193	0.1604	26622	0.0663899	1892.97
cg22128197	rs4453032	1	154414086	G	A	-0.105378	0.0097647	3.764e-27	0.403	25852	0.00534334	138.867
cg22128197	rs4845623	1	154415777	G	A	-0.10987	0.0089444	1.109e-34	0.4128	25850	0.00585215	152.157
cg22128197	rs11265613	1	154418415	C	T	-0.104485	0.0099179	5.959e-26	0.401	25868	0.00524458	136.372
cg22128197	rs7529229	1	154420778	C	T	-0.109907	0.0092129	8.297e-33	0.4059	26643	0.00582583	156.115
cg22128197	rs7526131	1	154425135	G	A	-0.170971	0.0092881	1.143e-75	0.4385	25829	0.0143945	377.196
cg22128197	rs2228145	1	154426970	C	A	-0.106252	0.0101276	9.467e-26	0.3959	26647	0.00540006	144.666
cg22128197	rs12133641	1	154428283	G	A	-0.104557	0.0097019	4.424e-27	0.3953	26605	0.00522643	139.769
cg22128197	rs6694258	1	154428505	C	A	-0.173022	0.0091327	4.823e-80	0.4374	26637	0.0147336	398.299
cg22128197	rs10752641	1	154432042	G	C	-0.14827	0.0128214	6.25e-31	0.2448	26798	0.00812852	219.597
cg22128197	rs4329505	1	154432420	C	T	0.506663	0.0163055	5.54e-212	0.1602	27257	0.0690728	2022.26
cg22128197	rs4308966	1	154432622	C	T	0.506798	0.0163063	4.5e-212	0.1602	27257	0.0691096	2023.42
cg22128197	rs7537291	1	154433407	G	A	-0.146161	0.0133573	7.225e-28	0.246	26794	0.00792499	214.023
cg22128197	rs7546068	1	154433415	C	T	-0.14612	0.0133125	4.975e-28	0.2459	26802	0.0079184	213.907
cg22128197	rs7537316	1	154433466	G	A	-0.14612	0.0133125	4.975e-28	0.2459	26802	0.0079184	213.907
cg22128197	rs7546552	1	154433905	C	A	-0.148878	0.0131549	1.077e-29	0.2457	27281	0.00821565	225.971
cg22128197	rs7546555	1	154433911	C	T	-0.14632	0.0132515	2.404e-28	0.2458	26797	0.00793788	214.397
cg22128197	rs6687597	1	154434936	G	A	-0.150589	0.0132486	6.146e-30	0.2469	26488	0.00843318	225.261
cg22128197	rs6427672	1	154435346	C	T	-0.147715	0.0129592	4.254e-30	0.2472	26475	0.008121	216.747
cg22128197	rs4240872	1	154436195	C	T	-0.149733	0.0132736	1.639e-29	0.2465	27315	0.00832843	229.385
cg22128197	rs4509570	1	154436384	G	C	-0.149979	0.013338	2.467e-29	0.2462	27296	0.00834899	229.796
cg22128197	rs7514452	1	154438084	C	T	-0.135186	0.0135561	2.015e-23	0.2056	27310	0.00596971	164
cg22128197	rs4379670	1	154439865	T	A	-0.135987	0.0133464	2.22e-24	0.2059	26290	0.00604724	159.937
cg22128197	rs11265621	1	154442960	G	A	0.203626	0.0115222	6.839e-70	0.3741	24997	0.0194173	494.945
cg22128197	rs58348886	1	154446198	C	T	-0.133242	0.0125929	3.663e-26	0.2152	26029	0.00599667	157.017
cg22128197	rs14021	1	154452204	C	T	0.522285	0.0165778	7.38e-218	0.1607	27740	0.0735832	2203.17
cg22128197	rs4478801	1	154464572	G	A	0.208032	0.0112303	1.319e-76	0.374	27257	0.0202644	563.73
cg22128197	rs6686276	1	154466188	C	A	0.207763	0.011218	1.413e-76	0.3738	27249	0.0202077	561.955
cg22128197	rs61812631	1	154467816	T	A	0.52305	0.0166337	4.87e-217	0.1607	27741	0.0737988	2210.22
cg22128197	rs10047079	1	154468135	C	T	-0.139152	0.0128019	1.609e-27	0.216	27257	0.00655808	179.92
cg22128197	rs6689965	1	154470606	T	A	0.207976	0.0112625	3.861e-76	0.3739	27257	0.0202513	563.359
cg22128197	rs56233546	1	154471371	G	A	0.522921	0.0166281	4.47e-217	0.1607	27741	0.0737625	2209.04
cg22128197	rs12753666	1	154474875	G	A	0.208965	0.011547	3.375e-73	0.3749	26473	0.0204664	553.085
cg22128197	rs12753680	1	154474900	G	A	0.205853	0.0112121	2.755e-75	0.3739	26455	0.01984	535.451
cg22128197	rs6658175	1	154475330	T	A	0.20734	0.0113349	9.56e-75	0.3734	27249	0.0201169	559.377
cg22128197	rs6698971	1	154475331	C	A	0.207649	0.0114349	1.086e-73	0.3757	26446	0.0202266	545.913
cg22128197	rs6662503	1	154477069	T	A	0.524671	0.0161891	2.06e-230	0.1611	27277	0.0744062	2192.57
cg22128197	rs6696177	1	154477263	G	A	0.523408	0.0168888	7.05e-211	0.1626	26504	0.0746043	2136.56
cg22128197	rs12118018	1	154477440	G	A	0.207506	0.0111996	1.227e-76	0.3739	27257	0.0201599	560.764
cg22128197	rs12118074	1	154477585	G	A	0.525241	0.0162256	7.01e-230	0.1619	27308	0.074867	2209.76
cg22128197	rs12119111	1	154478600	G	A	0.207611	0.0110728	1.949e-78	0.3734	27253	0.0201696	560.955
cg22128197	rs6664608	1	154479670	C	T	0.207444	0.0111796	7.363e-77	0.374	27257	0.02015	560.483
cg22128197	rs10752642	1	154481624	C	T	0.524396	0.0163171	1.31e-226	0.162	27307	0.0746633	2203.18
cg22128197	rs73020246	1	154485640	G	A	-0.139033	0.012817	2.049e-27	0.2158	27249	0.00654249	179.437
cg22128197	rs10908841	1	154487763	C	T	0.207142	0.0111823	1.322e-76	0.3736	27255	0.0200828	558.534
cg22128197	rs7519499	1	154487926	G	A	0.206945	0.0111484	6.428e-77	0.3732	27253	0.0200359	557.161
cg22128197	rs4845638	1	154490269	T	A	0.205871	0.0113487	1.526e-73	0.3736	27253	0.0198371	551.522
cg22128197	rs4845639	1	154490352	C	T	0.205773	0.0112321	5.725e-75	0.373	27253	0.0198054	550.621
cg22128197	rs6674171	1	154491683	G	A	-0.139294	0.0127307	7.294e-28	0.2158	27257	0.00656705	180.168
cg22128197	rs77184252	1	154492533	G	A	-0.139137	0.0127857	1.401e-27	0.2158	27257	0.00655231	179.761
cg22128197	rs10908842	1	154492702	G	A	0.205985	0.0113833	3.467e-73	0.3737	27235	0.0198613	551.843
cg22128197	rs6670375	1	154494947	G	A	0.523368	0.0164614	7.94e-222	0.1618	27280	0.0742968	2189.33
cg22128197	rs4575077	1	154495011	C	A	0.523368	0.0164614	7.94e-222	0.1618	27280	0.0742968	2189.33
cg22128197	rs4345797	1	154495675	C	T	0.205443	0.0111959	3.306e-75	0.3731	27229	0.0197441	548.4
cg22128197	rs11265627	1	154496286	C	A	0.523097	0.0170403	6.13e-207	0.1621	26507	0.074331	2128.34
cg22128197	rs11265628	1	154496489	C	T	0.205418	0.0112993	7.47e-74	0.3736	27228	0.0197499	548.544
cg22128197	rs6687112	1	154497146	C	T	0.523592	0.0164681	7.74e-222	0.1617	27279	0.0743233	2190.09
cg22128197	rs6427716	1	154497329	C	A	0.523694	0.0164589	3.61e-222	0.1617	27279	0.0743523	2191.01
cg22128197	rs4845640	1	154497802	C	T	0.523883	0.0164413	8.48e-223	0.1617	27278	0.0744061	2192.65
cg22128197	rs4845642	1	154498028	G	A	0.205408	0.0111844	2.476e-75	0.373	27227	0.0197351	548.105
cg22128197	rs12128984	1	154498406	G	A	0.509221	0.0195686	2.76e-149	0.1669	20422	0.07211	1586.92
cg22128197	rs11265629	1	154498574	G	A	0.518946	0.0172835	4.55e-198	0.1629	25049	0.0734468	1985.45
cg22128197	rs4585969	1	154498957	C	T	0.523999	0.0164245	2.39e-223	0.1616	27279	0.0744018	2192.59
cg22128197	rs4307559	1	154499123	G	C	0.520801	0.0178227	1.04e-187	0.1626	25049	0.0738631	1997.6
cg22128197	rs4307560	1	154499345	G	A	0.514757	0.018251	5.18e-175	0.164	24331	0.0726581	1906.2
cg22128197	rs6697103	1	154499926	C	T	0.524355	0.0164281	1.5e-223	0.1616	27277	0.0745031	2195.65
cg22128197	rs6697115	1	154499947	C	T	0.524355	0.0164281	1.5e-223	0.1616	27277	0.0745031	2195.65
cg22128197	rs10908844	1	154500857	G	A	0.524212	0.0164136	8.03e-224	0.1616	27279	0.0744623	2194.52
cg22128197	rs10908845	1	154500898	C	T	0.206794	0.0113662	5.786e-74	0.3742	26446	0.0200284	540.456
cg22128197	rs12129484	1	154501204	C	A	0.516165	0.0170471	2.19e-201	0.1633	25047	0.0728052	1966.58
cg22128197	rs10908846	1	154501364	C	A	0.523904	0.0164366	6.07e-223	0.1617	27278	0.074412	2192.83
cg22128197	rs4845644	1	154501576	G	A	0.521887	0.0165476	2.57e-218	0.1604	27713	0.0733601	2193.82
cg22128197	rs6427720	1	154501756	G	A	0.514625	0.0170587	6.24e-200	0.1641	25049	0.0726566	1962.41
cg22128197	rs6427722	1	154502123	G	C	0.52392	0.0164398	7.17e-223	0.1616	27279	0.0743794	2191.88
cg22128197	rs6427724	1	154502499	T	A	0.518245	0.0169896	2.32e-204	0.1629	25049	0.0732486	1979.67
cg22128197	rs10752643	1	154503601	G	A	0.52389	0.0164372	6.48e-223	0.1616	27278	0.0743707	2191.52
cg22128197	rs59741504	1	154504601	C	T	-0.141104	0.012921	9.191e-28	0.2162	27245	0.00674794	185.083
cg22128197	rs60255122	1	154504702	G	A	-0.14077	0.0127286	1.975e-28	0.2158	27252	0.00670697	183.999
cg22128197	rs61275241	1	154504887	G	T	-0.141495	0.0125755	2.273e-29	0.2156	27247	0.00677168	185.752
cg22128197	rs61403567	1	154504927	C	T	-0.141715	0.0125318	1.192e-29	0.2156	27249	0.00679283	186.35
cg22128197	rs10908847	1	154504954	G	A	0.206877	0.0113796	7.476e-74	0.3742	26476	0.0200444	541.509
cg22128197	rs12407048	1	154505270	C	T	0.205302	0.0111225	4.477e-76	0.3737	27226	0.0197298	547.936
cg22128197	rs4638123	1	154505704	C	T	0.204782	0.01123	2.712e-74	0.3735	27226	0.0196257	544.987
cg22128197	rs7556449	1	154505886	G	A	-0.140261	0.0128862	1.366e-27	0.216	27256	0.00666303	182.812
cg22128197	rs41308419	1	154507197	C	T	-0.140317	0.0128779	1.205e-27	0.216	27256	0.00666836	182.96
cg22128197	rs112585956	1	154507767	C	T	-0.140687	0.0127693	3.141e-28	0.2157	27237	0.00669688	183.619
cg22128197	rs12037271	1	154507888	G	A	0.206424	0.0112866	1.006e-74	0.3741	26477	0.0199547	539.056
cg22128197	rs4633282	1	154507899	C	T	-0.140329	0.0128707	1.115e-27	0.216	27256	0.00666952	182.992
cg22128197	rs9427415	1	154508437	T	A	0.521714	0.0165628	8.93e-218	0.1601	27712	0.0732005	2188.59
cg22128197	rs4390168	1	154509096	G	A	-0.140224	0.0127529	4.018e-28	0.2159	27245	0.00665734	182.581
cg22128197	rs60368585	1	154509340	C	T	-0.140213	0.012881	1.356e-27	0.2157	27256	0.00665176	182.501
cg22128197	rs57783436	1	154511709	G	A	-0.139223	0.0128276	1.921e-27	0.2138	27256	0.00651621	178.758
cg22128197	rs112394421	1	154512008	C	T	-0.139223	0.0128276	1.921e-27	0.2138	27256	0.00651621	178.758
cg22128197	rs12408461	1	154512710	C	T	-0.138	0.012862	7.413e-27	0.2147	27256	0.00642181	176.151
cg22128197	rs55908418	1	154513387	C	A	0.515659	0.0184243	2.28e-172	0.0721	26471	0.0355788	976.478
cg22128197	rs73023349	1	154513440	C	T	-0.139286	0.0128697	2.683e-27	0.2137	27254	0.00651988	178.846
cg22128197	rs11265632	1	154514067	G	A	0.205576	0.0108833	1.398e-79	0.3719	27226	0.0197439	548.333
cg22128197	rs72999419	1	154514092	C	T	-0.138877	0.0130128	1.372e-26	0.214	27229	0.00648824	177.809
cg22128197	rs41313910	1	154514203	G	C	-0.139151	0.0128473	2.451e-27	0.2138	27257	0.0065094	178.576
cg22128197	rs4845647	1	154514331	C	A	0.205223	0.010708	7.199e-82	0.3712	27227	0.0196609	546.004
cg22128197	rs4845648	1	154514338	T	A	0.520016	0.0162978	2.13e-223	0.1602	27711	0.0727614	2174.36
cg22128197	rs6681207	1	154517217	C	T	-0.140153	0.0127888	6.016e-28	0.2132	27254	0.00658998	180.781
cg22128197	rs59084843	1	154518286	G	A	-0.138459	0.0130729	3.269e-26	0.2139	26521	0.00644709	172.08
cg22128197	rs61559765	1	154518349	C	T	-0.139603	0.0125859	1.372e-28	0.2134	27247	0.00654289	179.435
cg22128197	rs60092776	1	154518496	G	A	-0.139711	0.0127928	9.147e-28	0.2138	27240	0.0065619	179.914
cg22128197	rs4382717	1	154518610	C	T	0.20026	0.0109837	2.854e-74	0.375	24991	0.0187988	478.762
cg22128197	rs60931472	1	154518642	C	T	-0.139271	0.0126165	2.484e-28	0.2139	27245	0.00652285	178.869
cg22128197	rs12144146	1	154524973	G	A	-0.108638	0.0121323	3.415e-19	0.3058	24142	0.00501087	121.572
cg22128197	rs7543174	1	154527672	C	T	0.48014	0.0161645	6.95e-194	0.173	26009	0.0659657	1836.73
cg22128197	rs7550664	1	154528709	C	A	0.508536	0.016471	2.62e-209	0.1614	26460	0.0700055	1991.63
cg22128197	rs7553602	1	154529421	T	A	0.508201	0.0165042	3.33e-208	0.161	26465	0.0697732	1984.9
cg22128197	rs4074436	1	154531910	G	A	0.456518	0.0185199	3.66e-134	0.0876	26313	0.0333146	906.748
cg22128197	rs4845649	1	154533617	C	A	0.459843	0.0188066	4.89e-132	0.0872	25535	0.0336621	889.435
cg22128197	rs6427741	1	154535817	C	A	0.471705	0.0200342	1.41e-122	0.0782	23586	0.0320785	781.612
cg22128197	rs8192484	1	154541839	T	A	0.615023	0.073975	9.258e-17	0.0255	5024	0.018799	96.2174
cg22128197	rs61811372	1	154543215	C	T	0.491759	0.0204464	8.13e-128	0.077	26458	0.0343738	941.765
cg22128197	rs12072348	1	154547292	C	A	0.359132	0.0187954	2.19e-81	0.0969	24388	0.0225735	563.189
cg22128197	rs7523890	1	154622234	C	T	0.161074	0.0149291	3.871e-27	0.1599	25866	0.00697042	181.548
cg22128197	rs11801338	1	154633006	G	C	-0.0869306	0.0102551	2.314e-17	0.2884	26458	0.00310175	82.3152
cg22128197	rs10908422	1	154637388	C	A	-0.0833528	0.00966	6.208e-18	0.2918	25980	0.00287152	74.8111
cg22128197	rs16836254	1	154668217	C	T	0.363309	0.0497153	2.716e-13	0.0301	7153	0.00770683	55.5396
cg01178854	rs883905	1	154815366	G	A	-0.069401	0.0108431	1.549e-10	0.4491	20805	0.00238329	49.6981
cg01178854	rs1218568	1	154817008	C	T	-0.0647492	0.0095028	9.514e-12	0.4751	22094	0.00209103	46.2918
cg01178854	rs1218565	1	154817687	C	T	-0.0639099	0.0094976	1.708e-11	0.4753	22125	0.00203725	45.1622
cg01178854	rs12084791	1	154824973	G	A	-0.0993498	0.0143944	5.128e-12	0.2824	21465	0.00400047	86.207
cg01178854	rs11264275	1	154825270	G	T	0.148247	0.0152055	1.853e-22	0.4865	22790	0.0109806	253.005
cg01178854	rs12729486	1	154827366	C	T	-0.0941842	0.0148856	2.496e-10	0.2828	20039	0.00359837	72.3609
cg01178854	rs12089941	1	154827520	C	T	-0.0954155	0.0146379	7.106e-11	0.2825	20039	0.0036907	74.2244
cg01178854	rs12089942	1	154827522	C	T	-0.0950754	0.0146057	7.543e-11	0.282	20039	0.0036605	73.6148
cg01178854	rs4845676	1	154827861	G	C	0.144864	0.0158289	5.598e-20	0.4839	22281	0.0104818	235.999
cg01178854	rs56382016	1	154828683	C	A	-0.0932823	0.0147604	2.62e-10	0.2874	20039	0.00356419	71.6712
cg01178854	rs34245846	1	154831143	G	A	-0.0961268	0.0147558	7.293e-11	0.2918	20039	0.00381909	76.8165
cg01178854	rs1218587	1	154831925	C	T	-0.0980961	0.0169108	6.6e-09	0.2325	23812	0.00343427	82.0518
cg01178854	rs1218584	1	154833067	G	C	-0.101036	0.0169928	2.751e-09	0.2317	23804	0.00363445	86.8228
cg01178854	rs1218582	1	154834183	G	A	0.181318	0.0202512	3.446e-19	0.4427	20645	0.0162222	340.397
cg01178854	rs7553195	1	154837796	C	T	0.185231	0.0191336	3.635e-22	0.3953	23392	0.016403	390.063
cg01178854	rs6656494	1	154839799	G	A	0.195929	0.019939	8.662e-23	0.4192	22890	0.0186929	435.993
cg01178854	rs6683557	1	154852307	G	C	0.198321	0.0198558	1.72e-23	0.42	22883	0.0191621	447.013
cg01178854	rs4845678	1	154853295	C	T	0.19997	0.0199637	1.287e-23	0.4196	22864	0.0194771	454.13
cg01178854	rs869506	1	154859581	C	A	0.200697	0.0198792	5.762e-24	0.4197	22855	0.0196203	457.356
cg01178854	rs4845680	1	154863195	G	A	0.201377	0.0192977	1.711e-25	0.4199	23766	0.0197561	478.945
cg01178854	rs11264281	1	154867221	G	A	0.186499	0.0193353	5.137e-22	0.3899	23773	0.0165476	399.972
cg01178854	rs11264283	1	154869552	G	A	0.210023	0.019799	2.743e-26	0.4324	23769	0.0216516	525.983
cg01178854	rs4845682	1	154877105	C	T	0.212273	0.0193727	6.129e-28	0.4299	23782	0.022087	537.091
cg01178854	rs4845683	1	154877407	C	T	0.189016	0.0188389	1.088e-23	0.3916	23781	0.0170239	411.822
cg01178854	rs9793588	1	154878878	G	C	0.209837	0.0192429	1.095e-27	0.4282	23767	0.0215619	523.71
cg01178854	rs4845687	1	154878911	G	A	0.212368	0.0192639	2.923e-28	0.43	23769	0.0221082	537.325
cg01178854	rs1976559	1	154879788	T	A	0.212504	0.0193289	4.079e-28	0.4299	23782	0.0221352	538.29
cg01178854	rs4845688	1	154884142	C	T	0.211971	0.0193951	8.369e-28	0.4297	23782	0.0220217	535.469
cg01178854	rs4845689	1	154885524	G	A	0.212013	0.0194008	8.462e-28	0.4297	23782	0.0220305	535.686
cg01178854	rs4845690	1	154886817	C	T	0.211745	0.0194682	1.493e-27	0.4295	23781	0.0219723	534.216
cg01178854	rs4339857	1	154888962	G	A	0.211564	0.019359	8.428e-28	0.4296	23783	0.021936	533.361
cg01178854	rs1218592	1	154889485	C	A	-0.114103	0.018322	4.735e-10	0.2301	20943	0.00461292	97.0468
cg01178854	rs4845692	1	154890311	G	T	0.212175	0.0198123	9.212e-27	0.4285	22980	0.0220488	518.061
cg01178854	rs12406380	1	154890661	G	A	0.213307	0.0198937	7.999e-27	0.4293	23014	0.022295	524.752
cg01178854	rs4578216	1	154900721	C	T	-0.144161	0.0158193	8.017e-20	0.3179	20944	0.00901287	190.464
cg01178854	rs1109815	1	154909268	G	A	0.212513	0.019333	4.164e-28	0.4287	23809	0.0221217	538.565
cg01178854	rs877343	1	154910012	G	A	0.212455	0.0194137	7.136e-28	0.4286	23811	0.0221083	538.276
cg01178854	rs58629129	1	154910930	C	T	0.187719	0.0190126	5.431e-23	0.3637	23777	0.0163099	394.197
cg01178854	rs4845695	1	154911798	G	A	0.186633	0.0190689	1.277e-22	0.3652	23794	0.01615	390.548
cg01178854	rs4845696	1	154911922	G	A	0.2173	0.0192499	1.499e-29	0.4293	24279	0.0231375	575.013
cg01178854	rs12046459	1	154912017	C	A	0.213542	0.0220275	3.187e-22	0.4243	20218	0.0222774	460.622
cg01178854	rs12095061	1	154912968	T	A	0.217166	0.019213	1.267e-29	0.4294	24276	0.0231103	574.251
cg01178854	rs6699043	1	154913021	C	T	0.216626	0.0192559	2.319e-29	0.4287	24304	0.0229864	571.757
cg01178854	rs6686873	1	154913404	G	C	0.216754	0.019253	2.111e-29	0.4288	24300	0.0230147	572.385
cg01178854	rs2102423	1	154916068	G	A	0.212494	0.0194946	1.151e-27	0.4288	23802	0.0221189	538.338
cg01178854	rs3738026	1	154919565	G	A	0.212833	0.0194773	8.539e-28	0.4287	23792	0.0221884	539.841
cg01178854	rs4845401	1	154941593	G	C	0.131631	0.0226039	5.768e-09	0.4097	20277	0.00838077	171.356
cg01178854	rs10908452	1	155001929	C	T	0.101979	0.0160605	2.158e-10	0.3322	22539	0.00461418	104.472
cg01178854	rs10908453	1	155006091	G	A	0.0972382	0.0157785	7.152e-10	0.3341	22539	0.00420716	95.2174
cg01178854	rs11264297	1	155008973	C	T	0.0955149	0.0153697	5.149e-10	0.3336	22528	0.00405633	91.745
cg01178854	rs6657129	1	155009871	C	T	0.0960405	0.0155243	6.153e-10	0.3328	22539	0.00409617	92.6951
cg01178854	rs11264300	1	155019710	C	A	0.092564	0.0154846	2.262e-09	0.3358	22539	0.00382203	86.4675
cg07794409	rs56353055	1	156347309	G	A	-0.137592	0.0175331	4.242e-15	0.0825	25598	0.00286602	73.5694
cg07794409	rs2296373	1	156386787	C	T	-0.282608	0.0229731	8.871e-35	0.0419	24494	0.00641244	158.067
cg07794409	rs12405839	1	156390613	G	C	-0.26795	0.0255856	1.153e-25	0.0428	19455	0.0058828	115.115
cg07794409	rs16837376	1	156392455	T	A	-0.272533	0.0260293	1.184e-25	0.0628	12521	0.00874297	110.419
cg07794409	rs11264483	1	156406381	G	C	-0.485123	0.0171589	7.56e-176	0.3903	19333	0.112008	2438.34
cg07794409	rs4414033	1	156406853	G	A	-0.428433	0.0171702	2.02e-137	0.3761	20462	0.0861418	1928.59
cg07794409	rs6665039	1	156407051	C	T	-0.405322	0.0174356	1.53e-119	0.2391	20896	0.0597776	1328.4
cg07794409	rs111974581	1	156408604	G	A	-0.650775	0.0337009	4.396e-83	0.0263	21679	0.0216907	480.613
cg07794409	rs2209452	1	156409055	G	T	-0.337562	0.0137019	5.16e-134	0.1623	21284	0.0309846	680.498
cg07794409	rs72710255	1	156409251	G	A	-0.429634	0.0212962	1.65e-90	0.1165	22833	0.0379979	901.797
cg07794409	rs35231114	1	156409458	G	A	-0.309812	0.0161796	1e-81	0.465	17287	0.0477566	866.871
cg07794409	rs1171665	1	156412614	C	T	-0.345947	0.0142095	6.37e-131	0.1576	20921	0.0317778	686.578
cg07794409	rs1626485	1	156413793	C	T	-0.345955	0.0134872	4.17e-145	0.1578	21658	0.0318121	711.558
cg07794409	rs12141791	1	156419786	G	A	-0.457881	0.0158779	7.24e-183	0.2923	24383	0.086739	2315.64
cg07794409	rs2477972	1	156421654	G	A	-0.414163	0.0198513	1.16e-96	0.1402	23220	0.041354	1001.58
cg07794409	rs2477973	1	156421830	G	T	-0.414524	0.0198333	5.32e-97	0.1401	23205	0.0414014	1002.13
cg07794409	rs7554299	1	156425710	G	A	-0.501668	0.0170758	1.02e-189	0.3229	23663	0.110049	2925.85
cg07794409	rs139356244	1	156428955	G	C	-0.661758	0.0364939	1.737e-73	0.0276	23214	0.0235062	558.761
cg07794409	rs750439	1	156430749	C	T	-0.509149	0.0174552	4.81e-187	0.3287	26362	0.114403	3405.23
cg07794409	rs1171556	1	156431341	G	A	-0.425608	0.0218616	2.038e-84	0.1082	25870	0.0349578	937.046
cg07794409	rs1050316	1	156434703	G	T	-0.594814	0.0183948	2.19e-229	0.3429	26478	0.159438	5021.96
cg07794409	rs1109751	1	156439000	C	T	-0.45101	0.0165991	1.44e-162	0.2708	26473	0.0803335	2312.26
cg07794409	rs6700679	1	156442956	C	T	-0.596121	0.0184369	2.4e-229	0.3428	26475	0.160117	5046.86
cg07794409	rs2274316	1	156446242	C	A	-0.600805	0.0185845	2.8e-229	0.3419	26961	0.162438	5228.47
cg07794409	rs12131289	1	156446450	C	T	-0.601008	0.0185198	5.03e-231	0.3419	26960	0.162548	5232.51
cg07794409	rs6658120	1	156448426	G	C	-0.598991	0.0182093	2.61e-237	0.3418	27398	0.161436	5274.13
cg07794409	rs1925950	1	156450740	G	A	-0.599449	0.0182093	1.14e-237	0.3412	27406	0.161546	5279.97
cg07794409	rs2282286	1	156452870	G	A	-0.599256	0.0183306	2.06e-234	0.3412	27388	0.161442	5272.46
cg07794409	rs2274320	1	156453247	T	A	-0.599268	0.0183068	5.02e-235	0.3415	27393	0.161517	5276.33
cg07794409	rs191160508	1	156453425	C	T	-0.659787	0.0586244	2.201e-29	0.0255	18137	0.0216351	401.029
cg07794409	rs3818463	1	156453441	C	T	-0.599538	0.018319	6.3e-235	0.342	27392	0.161777	5286.26
cg07794409	rs11264486	1	156455173	G	A	-0.59935	0.0183375	2.6e-234	0.342	27391	0.161675	5282.1
cg07794409	rs3790455	1	156456301	C	T	-0.597179	0.018374	1.02e-231	0.3405	27396	0.160166	5224.36
cg07794409	rs1171563	1	156456529	G	T	-0.40203	0.014996	2.53e-158	0.2319	26898	0.0575793	1643.27
cg07794409	rs3790457	1	156458840	C	T	-0.599622	0.0182437	6.45e-237	0.3412	27373	0.16164	5277.25
cg07794409	rs16837427	1	156458917	G	A	-0.66695	0.0369088	5.472e-73	0.0274	24066	0.0237083	584.372
cg07794409	rs12038396	1	156459535	C	T	-0.599896	0.0182572	8.72e-237	0.3419	27390	0.161947	5292.52
cg07794409	rs3790458	1	156459699	T	A	-0.408832	0.0147609	7.6e-169	0.242	26911	0.0613202	1757.86
cg07794409	rs947660	1	156460308	T	A	-0.690167	0.0268174	4.65e-146	0.0733	26887	0.0647115	1860.14
cg07794409	rs35592793	1	156463851	C	A	0.233095	0.019965	1.706e-31	0.1238	12748	0.0117875	152.035
cg07794409	rs10908504	1	156464429	C	A	-0.599378	0.0182261	3.51e-237	0.3422	27381	0.161735	5282.53
cg07794409	rs76616066	1	156464545	G	C	0.201649	0.0217124	1.583e-20	0.188	14200	0.0124147	178.479
cg07794409	rs3790460	1	156465029	G	C	-0.402617	0.015034	5.46e-158	0.2321	26900	0.0577823	1649.54
cg07794409	rs1342442	1	156466699	G	A	-0.60036	0.018334	3.5e-235	0.342	27377	0.16222	5300.65
cg07794409	rs10908505	1	156468243	T	A	-0.588863	0.0180945	2.57e-232	0.3433	26131	0.15635	4842.39
cg07794409	rs1171551	1	156472214	G	A	-0.403687	0.01477	1.79e-164	0.2322	26913	0.0581072	1660.19
cg07794409	rs1171552	1	156472544	C	T	-0.69282	0.0266479	5.07e-149	0.0731	26896	0.065046	1871.05
cg07794409	rs112734173	1	156476820	G	A	-0.64631	0.0340531	2.522e-80	0.028	24489	0.0227372	569.718
cg07794409	rs11264489	1	156480831	G	A	0.319512	0.0101307	2.52e-218	0.3701	26872	0.0475988	1342.9
cg07794409	rs67132325	1	156485631	T	A	0.243153	0.0144772	2.629e-63	0.1233	21967	0.0127821	284.394
cg07794409	rs6685228	1	156486009	G	A	-0.502327	0.019837	1.79e-141	0.135	26913	0.0589323	1685.24
cg07794409	rs6674079	1	156486061	G	A	0.320661	0.0096721	5.11e-241	0.3698	27406	0.0479255	1379.46
cg07794409	rs1778832	1	156488260	C	T	0.319934	0.0101978	4.76e-216	0.3699	26483	0.047714	1326.82
cg07794409	rs60322795	1	156492942	C	T	0.218386	0.0111826	6.207e-85	0.3498	25375	0.0216943	562.657
cg07794409	rs7544205	1	156493074	G	A	0.224284	0.0113156	1.972e-87	0.3479	25373	0.0228242	592.599
cg07794409	rs4661177	1	156493549	C	T	0.218053	0.0110896	4.498e-86	0.3499	25378	0.021631	561.045
cg07794409	rs7550381	1	156495001	G	A	0.218153	0.0110771	2.424e-86	0.3496	25384	0.0216424	561.478
cg07794409	rs41267373	1	156496825	G	A	-0.60398	0.0361146	8.769e-63	0.0264	17983	0.0187525	343.633
cg07794409	rs143721605	1	156497224	C	T	-0.645226	0.0280693	6.3e-117	0.0723	26017	0.055847	1538.8
cg07794409	rs746505	1	156500128	C	T	0.231002	0.0107787	6.8e-102	0.2008	26900	0.017127	468.711
cg07794409	rs74116868	1	156500604	C	T	-0.600125	0.0237993	2.67e-140	0.0772	26899	0.0513143	1454.85
cg07794409	rs4661046	1	156522795	G	A	-0.117604	0.0125419	6.795e-21	0.3142	26127	0.00596039	156.649
cg07794409	rs12757164	1	156529034	G	A	-0.102041	0.0126778	8.365e-16	0.3516	26913	0.00474754	128.371
cg07794409	rs7527369	1	156529779	C	T	-0.112269	0.0120135	9.164e-21	0.3078	26909	0.00537098	145.297
cg07794409	rs7527476	1	156529896	C	T	-0.113485	0.0120405	4.289e-21	0.3217	26340	0.0056206	148.872
cg07794409	rs1750302	1	156530199	G	A	-0.116861	0.0122823	1.824e-21	0.3139	26115	0.00588231	154.514
cg07794409	rs16837492	1	156532908	C	A	-0.139906	0.0131877	2.71e-26	0.2855	26912	0.00798568	216.624
cg07794409	rs4661185	1	156534539	G	A	-0.139477	0.0132719	7.837e-26	0.2853	26902	0.00793339	215.115
cg07794409	rs1774952	1	156536752	G	A	-0.136782	0.0133365	1.11e-24	0.2846	26080	0.00761852	200.201
cg07794409	rs1778826	1	156538730	C	T	-0.138765	0.0130682	2.444e-26	0.2845	26875	0.0078394	212.333
cg07794409	rs1105300	1	156610477	G	A	-0.209496	0.0331701	2.687e-10	0.0495	17269	0.0041299	71.6068
cg07794409	rs1361744	1	156610688	G	A	-0.224517	0.0324813	4.772e-12	0.0527	15966	0.00503301	80.7534
cg27582585	rs10797093	1	161103445	G	T	-0.0771613	0.0098238	4.012e-15	0.2846	25538	0.00242445	62.0612
cg27582585	rs11265557	1	161106354	G	T	-0.0747838	0.0099377	5.262e-14	0.2846	24934	0.00227735	56.9084
cg27582585	rs10908824	1	161111931	G	A	-0.0833495	0.0098771	3.211e-17	0.2644	26285	0.00270233	71.2179
cg27582585	rs72714911	1	161113681	C	T	-0.0837476	0.009902	2.728e-17	0.263	26265	0.00271893	71.6019
cg27582585	rs11265560	1	161118134	C	T	-0.0832893	0.0098781	3.407e-17	0.2641	26284	0.00269647	71.0602
cg27582585	rs11579514	1	161143312	C	T	-0.0715656	0.0098339	3.403e-13	0.2846	25444	0.00208556	53.1717
cg12695612	rs12217103	1	17275895	T	A	0.144421	0.0237185	1.137e-09	0.3087	8406	0.00890207	75.4849
cg12695612	rs7513616	1	17298496	G	A	-0.121636	0.0125062	2.334e-22	0.4963	21286	0.00739731	158.618
cg12695612	rs761423	1	17301672	C	T	-0.113807	0.0131197	4.155e-18	0.4577	22883	0.00642962	148.068
cg12695612	rs761422	1	17301780	G	A	-0.121598	0.0123417	6.679e-23	0.494	24038	0.00739194	178.996
cg12695612	rs2235932	1	17303589	C	T	0.128699	0.0144637	5.683e-19	0.3973	20622	0.00793233	164.872
cg12695612	rs2284748	1	17306595	C	T	-0.145297	0.0147082	5.151e-23	0.5312	22000	0.0105146	233.758
cg12695612	rs2284746	1	17306675	G	C	-0.141718	0.0135915	1.867e-25	0.5314	24103	0.0100024	243.504
cg12695612	rs9435733	1	17308254	C	T	-0.147318	0.0137714	1.047e-26	0.5317	23326	0.0108077	254.833
cg12695612	rs3754512	1	17309718	C	T	0.14848	0.0131933	2.209e-29	0.4637	23355	0.010965	258.905
cg12695612	rs6682671	1	17311882	C	T	0.134397	0.0123879	2.015e-27	0.3491	23331	0.00820873	193.086
cg12695612	rs9435658	1	17311901	C	T	0.169043	0.0169775	2.354e-23	0.2345	23360	0.0102592	242.118
cg12695612	rs3170740	1	17312743	C	T	0.149644	0.0131247	4.099e-30	0.4622	21895	0.0111327	246.473
cg12695612	rs2076605	1	17313157	G	A	0.143878	0.0128219	3.207e-29	0.461	24128	0.0102875	250.776
cg12695612	rs9435659	1	17313343	G	A	0.146887	0.0127048	6.457e-31	0.4608	23361	0.0107215	253.158
cg12695612	rs761421	1	17313654	C	T	0.143989	0.0128149	2.713e-29	0.4637	24123	0.0103118	251.323
cg12695612	rs9435660	1	17314073	G	A	0.165573	0.0164845	9.746e-24	0.2324	24106	0.00978093	238.088
cg12695612	rs9435662	1	17314942	G	A	0.144166	0.0128178	2.387e-29	0.4621	24125	0.0103323	251.847
cg12695612	rs7553340	1	17315242	C	T	0.144319	0.0147957	1.771e-22	0.1908	24605	0.00643149	159.258
cg12695612	rs4920605	1	17315425	G	A	0.148216	0.0126548	1.103e-31	0.4255	24134	0.0107401	261.993
cg12695612	rs2076604	1	17318065	C	T	0.143075	0.0148397	5.347e-22	0.1917	24641	0.00634381	157.303
cg12695612	rs2076603	1	17319011	G	A	0.103498	0.0119302	4.123e-18	0.3608	24149	0.00494083	119.899
cg12695612	rs4920608	1	17319287	C	T	0.103073	0.0119667	7.096e-18	0.3608	24156	0.00490034	118.946
cg12695612	rs10437047	1	17321428	T	A	0.147087	0.0147719	2.345e-23	0.1917	23860	0.00670459	161.038
cg12695612	rs2076602	1	17323198	T	A	0.140169	0.014838	3.498e-21	0.1912	24125	0.00607666	147.483
cg12695612	rs6657613	1	17328200	T	A	-0.133773	0.0116831	2.347e-30	0.5157	24127	0.00893883	217.594
cg12695612	rs2871776	1	17328301	C	T	0.13503	0.0119923	2.074e-29	0.4609	24123	0.00906085	220.555
cg12695612	rs2076601	1	17330453	G	A	0.134583	0.01191	1.311e-29	0.461	24139	0.00900126	219.237
cg12695612	rs3738814	1	17331676	G	A	0.138493	0.0119253	3.521e-31	0.4264	24156	0.0093824	228.769
cg12695612	rs926702	1	17336521	G	T	0.136755	0.0127118	5.424e-27	0.4598	24156	0.00929056	226.509
cg12695612	rs6662605	1	17336595	G	C	0.136643	0.0146012	8.098e-21	0.1964	23403	0.00589371	138.736
cg12695612	rs9435671	1	17339939	C	T	0.154115	0.014668	8.032e-26	0.2913	24156	0.0098067	239.217
cg12695612	rs735258	1	17341146	C	T	0.134154	0.0129921	5.388e-25	0.4291	24155	0.00881771	214.869
cg12695612	rs9435672	1	17342659	G	T	0.13411	0.0129919	5.571e-25	0.429	24156	0.00881139	214.722
cg12695612	rs2647166	1	17342735	T	A	0.109742	0.0136525	9.113e-16	0.2552	24156	0.00457825	111.092
cg12695612	rs9435739	1	17342924	G	A	0.0985406	0.0123925	1.84e-15	0.3355	24156	0.0043296	105.032
cg12695612	rs12045097	1	17345877	G	A	0.135432	0.0144114	5.586e-21	0.1969	24140	0.00580076	140.836
cg12695612	rs12142244	1	17350931	G	A	0.12082	0.0116975	5.225e-25	0.4358	21894	0.00717845	158.287
cg12695612	rs12143126	1	17357366	G	A	0.119533	0.01184	5.769e-24	0.4522	24155	0.00707879	172.193
cg12695612	rs10788650	1	17362859	G	A	0.119549	0.0117934	3.786e-24	0.4517	24153	0.00707932	172.192
cg12695612	rs2179793	1	17365733	C	A	0.119348	0.0117694	3.649e-24	0.4521	24154	0.00705666	171.644
cg12695612	rs4920653	1	17366871	C	T	0.0973867	0.0135047	5.54e-13	0.2534	24649	0.00358859	88.7665
cg12695612	rs12737199	1	17368052	G	A	0.11924	0.0117682	3.969e-24	0.4523	24155	0.00704439	171.35
cg12695612	rs10887991	1	17368244	C	T	0.0970833	0.0135672	8.322e-13	0.2532	24648	0.00356441	88.1626
cg12695612	rs6586494	1	17369158	G	A	0.0969688	0.013595	9.844e-13	0.2532	24648	0.003556	87.954
cg12695612	rs7517920	1	17369315	G	A	0.1191	0.0117654	4.373e-24	0.452	24155	0.00702703	170.925
cg12695612	rs9435676	1	17369688	C	T	0.1191	0.0117654	4.373e-24	0.452	24155	0.00702703	170.925
cg12695612	rs12747579	1	17369738	G	A	0.1191	0.0117654	4.373e-24	0.452	24155	0.00702703	170.925
cg12695612	rs11203284	1	17369952	G	A	0.119122	0.0117602	4.098e-24	0.452	24155	0.00702963	170.989
cg12695612	rs10887993	1	17370241	G	A	0.119063	0.0117707	4.728e-24	0.4519	24149	0.00702242	170.769
cg12695612	rs11203286	1	17370797	C	T	0.119109	0.0117884	5.306e-24	0.4522	24156	0.00702868	170.973
cg12695612	rs9435745	1	17371494	C	T	0.119203	0.0117771	4.433e-24	0.4519	24152	0.00703888	171.194
cg12695612	rs732679	1	17371685	C	T	0.0830148	0.0116196	9.042e-13	0.3593	24141	0.00317288	76.8338
cg12695612	rs10887994	1	17371755	G	C	0.119524	0.0118022	4.182e-24	0.452	24152	0.00707715	172.131
cg12695612	rs9435747	1	17372467	C	T	0.119403	0.0117628	3.283e-24	0.452	24152	0.00706283	171.781
cg12695612	rs7536679	1	17374663	G	A	0.119088	0.0117447	3.68e-24	0.452	24156	0.00702565	170.898
cg12695612	rs7545499	1	17374688	C	T	0.118969	0.0117307	3.608e-24	0.452	24156	0.0070116	170.554
cg12695612	rs7545518	1	17374742	C	T	0.119261	0.01179	4.718e-24	0.452	24156	0.00704609	171.399
cg12695612	rs60698624	1	17376244	G	A	0.0966934	0.0151223	1.615e-10	0.2504	21897	0.00350984	77.1187
cg12695612	rs1546925	1	17376296	C	T	0.119626	0.0118366	5.174e-24	0.452	24155	0.00708922	172.449
cg12695612	rs6700594	1	17376511	G	C	0.119173	0.0118616	9.476e-24	0.452	24156	0.00703569	171.144
cg12695612	rs2295060	1	17376790	C	T	0.119146	0.0118502	8.793e-24	0.4521	24156	0.00703273	171.072
cg12695612	rs11203288	1	17376941	C	T	0.119146	0.0118474	8.585e-24	0.4521	24155	0.00703272	171.064
cg12695612	rs2295059	1	17377409	G	A	0.118736	0.0117972	7.91e-24	0.452	24145	0.00698417	169.805
cg12695612	rs2295058	1	17377517	G	A	0.0940341	0.0140232	2.006e-11	0.2529	24142	0.0033414	80.9318
cg12695612	rs2295057	1	17377556	C	T	0.118229	0.0119346	3.905e-23	0.4483	24136	0.00691436	168.033
cg12695612	rs11578903	1	17377956	C	A	0.117602	0.0119066	5.234e-23	0.4479	24142	0.00684007	166.256
cg12695612	rs6586497	1	17378635	C	T	0.117796	0.0122714	8.052e-22	0.3555	24144	0.00635847	154.489
cg12695612	rs2235928	1	17379029	G	A	0.11103	0.0143026	8.299e-15	0.2124	24153	0.00412447	100.023
cg12695612	rs57685047	1	17383815	C	T	0.100218	0.0135358	1.322e-13	0.2602	24142	0.00386673	93.7052
cg12695612	rs12404121	1	17386104	C	T	0.116291	0.0119421	2.078e-22	0.3562	24156	0.00620247	150.75
cg12695612	rs34410889	1	17386853	G	A	0.11283	0.0117363	6.995e-22	0.3514	24149	0.00580305	140.944
cg12695612	rs2746543	1	17386880	G	A	0.0896026	0.012752	2.117e-12	0.2786	24156	0.00322722	78.2026
cg12695612	rs12126285	1	17390494	G	A	0.108126	0.0110932	1.9e-22	0.3864	24608	0.00554385	137.172
cg12695612	rs7516087	1	17393889	G	A	0.0874375	0.0118504	1.602e-13	0.289	24647	0.0031419	77.6763
cg12695612	rs35058101	1	17394048	T	A	0.106838	0.0111782	1.204e-21	0.3859	24649	0.00540996	134.064
cg12695612	rs12133334	1	17394374	C	A	0.106951	0.0111734	1.049e-21	0.3859	24649	0.00542147	134.351
cg12695612	rs2235926	1	17395281	C	T	0.0877943	0.0118319	1.17e-13	0.2884	24645	0.00316369	78.2102
cg12695612	rs2076599	1	17395480	G	A	0.106674	0.0112862	3.332e-21	0.3861	24649	0.00539445	133.678
cg12695612	rs2076598	1	17395521	G	A	0.107019	0.0112125	1.366e-21	0.386	24646	0.0054288	134.518
cg12695612	rs2076594	1	17396876	C	A	0.106211	0.0113179	6.33e-21	0.385	24156	0.00534205	129.725
cg12695612	rs875219	1	17398066	G	C	0.0840801	0.0112217	6.75e-14	0.3389	24619	0.00316778	78.2291
cg12695612	rs910232	1	17398514	C	A	0.0842022	0.0110499	2.533e-14	0.3388	24619	0.00317653	78.4459
cg12695612	rs3818042	1	17398849	G	A	0.108873	0.0106964	2.474e-24	0.4119	24610	0.00574262	142.131
cg12695612	rs12759261	1	17399804	G	C	0.083759	0.0110725	3.891e-14	0.339	24592	0.00314408	77.5569
cg12695612	rs12134161	1	17400510	C	T	0.083579	0.0111147	5.492e-14	0.3384	24619	0.00312788	77.2406
cg12695612	rs2295055	1	17400966	G	A	0.0834961	0.0111139	5.789e-14	0.3385	24618	0.00312213	77.095
cg12695612	rs2295053	1	17401094	G	A	0.0841158	0.0110728	3.039e-14	0.3387	24618	0.00316956	78.27
cg12695612	rs3818041	1	17401283	C	T	0.0840506	0.0110812	3.325e-14	0.3388	24620	0.0031651	78.1659
cg12695612	rs3818038	1	17401805	G	A	0.0839432	0.0112282	7.654e-14	0.3391	24584	0.00315838	77.8853
cg12695612	rs3818035	1	17402116	G	T	0.0839717	0.0110967	3.812e-14	0.3387	24620	0.00315871	78.0075
cg12695612	rs3818033	1	17402159	G	A	0.0840255	0.0111129	3.998e-14	0.339	24620	0.00316412	78.1416
cg12695612	rs3818032	1	17402255	C	T	0.0839491	0.0111275	4.548e-14	0.339	24620	0.00315837	77.9991
cg12695612	rs2647204	1	17402420	G	A	0.086374	0.0112842	1.941e-14	0.315	24121	0.00321956	77.9035
cg12695612	rs7514768	1	17403074	G	T	0.0833261	0.0115324	4.996e-13	0.3398	24105	0.00311524	75.3212
cg12695612	rs7523863	1	17403228	C	T	0.0831999	0.0114069	3.012e-13	0.3397	24102	0.00310536	75.0724
cg12695612	rs11585299	1	17403405	G	T	0.0830966	0.011323	2.157e-13	0.3401	24114	0.00309943	74.9657
cg12695612	rs35004594	1	17403485	C	T	0.0843023	0.0115267	2.6e-13	0.3433	21892	0.00320442	70.3703
cg12695612	rs35479817	1	17403488	C	A	0.0831285	0.0112956	1.848e-13	0.34	24112	0.00310136	75.0065
cg12695612	rs1980509	1	17404006	C	T	0.0847626	0.0108703	6.308e-15	0.3396	24110	0.00322265	77.9429
cg12695612	rs34902742	1	17404907	G	A	0.109536	0.0101354	3.179e-27	0.4095	24127	0.00580259	140.804
cg12695612	rs10887995	1	17404950	G	A	0.0881669	0.0109566	8.49e-16	0.3149	24108	0.00335404	81.1245
cg12695612	rs9435753	1	17405428	C	T	0.110067	0.0098342	4.445e-29	0.4105	24645	0.00586332	145.342
cg12695612	rs2057096	1	17405809	G	A	0.11105	0.009812	1.071e-29	0.4114	24649	0.00597249	148.088
cg12695612	rs2057095	1	17405916	C	T	0.110714	0.0097086	4.009e-30	0.411	24647	0.0059346	147.131
cg12695612	rs2057094	1	17405949	C	T	0.109695	0.0097928	4.008e-29	0.4102	24640	0.00582238	144.292
cg12695612	rs2057092	1	17406045	C	T	0.110728	0.0097177	4.455e-30	0.4111	24646	0.00593653	147.173
cg12695612	rs2647195	1	17406580	C	T	0.110179	0.0097565	1.424e-29	0.4104	24646	0.00587477	145.633
cg12695612	rs2647194	1	17406951	G	A	0.110297	0.009769	1.461e-29	0.4103	24643	0.00588692	145.919
cg12695612	rs2647192	1	17407207	C	A	0.110256	0.0097708	1.57e-29	0.4103	24637	0.00588257	145.775
cg12695612	rs3818024	1	17407209	G	A	0.110305	0.0097699	1.465e-29	0.4103	24642	0.00588783	145.935
cg12695612	rs2647189	1	17407416	C	T	0.110302	0.00977	1.471e-29	0.4103	24642	0.00588752	145.928
cg12695612	rs3818021	1	17407526	G	A	0.111057	0.0097153	2.92e-30	0.4111	24639	0.00597192	148.014
cg12695612	rs2295047	1	17408405	C	T	0.109858	0.0097689	2.431e-29	0.4102	24638	0.00583974	144.713
cg12695612	rs4989050	1	17409829	G	C	0.111423	0.0102088	9.843e-28	0.4115	23801	0.00601302	143.97
cg12695612	rs1883913	1	17410364	G	A	0.111258	0.0102679	2.337e-27	0.41	23355	0.00598869	140.696
cg12695612	rs2076616	1	17412501	G	A	0.0894613	0.0114621	5.953e-15	0.3123	21895	0.00343773	75.5218
cg25604316	rs10797668	1	181035754	G	A	0.0873745	0.0121745	7.135e-13	0.2374	27744	0.00276425	76.8983
cg25604316	rs12120504	1	181040717	C	T	0.087281	0.0121469	6.698e-13	0.2374	27739	0.00275833	76.7195
cg25604316	rs10910856	1	181041691	G	A	0.0874412	0.0121453	6.039e-13	0.2375	27744	0.00276927	77.0385
cg25604316	rs9787100	1	181044272	G	A	0.0873619	0.0121363	6.093e-13	0.2376	27743	0.00276505	76.918
cg25604316	rs3856066	1	181045375	C	T	0.087183	0.012131	6.633e-13	0.2376	27744	0.00275374	76.6052
cg25604316	rs3856067	1	181045443	G	T	0.10682	0.0146348	2.899e-13	0.1611	27749	0.00308417	85.8411
cg25604316	rs66779133	1	181060231	C	T	0.10819	0.0150464	6.459e-13	0.1625	27232	0.00318595	87.0307
cg25604316	rs72637262	1	181062024	G	A	0.10822	0.0150504	6.455e-13	0.1625	27214	0.00318775	87.0224
cg25604316	rs12406046	1	181067916	T	A	0.107838	0.0150423	7.555e-13	0.1629	26458	0.00317158	84.1742
cg25604316	rs67376518	1	181068916	T	A	0.110825	0.0145136	2.242e-14	0.1626	27203	0.00334472	91.285
cg25604316	rs6703722	1	181096198	C	A	0.123275	0.014447	1.427e-17	0.213	26784	0.00509487	137.15
cg25604316	rs4233188	1	181108847	G	A	0.119202	0.0148521	1.008e-15	0.2065	26025	0.00465654	121.744
cg04871460	rs12184	1	1987993	C	T	0.244557	0.0366204	2.42e-11	0.3258	6103	0.0262743	164.625
cg04871460	rs1878745	1	1991014	G	A	0.392233	0.031686	3.406e-35	0.1728	11025	0.0439817	507.114
cg04871460	rs2247923	1	1991173	G	A	0.248809	0.0280866	8.1e-19	0.3239	8828	0.0271134	245.972
cg04871460	rs1105100	1	1991241	G	C	0.3812	0.0322116	2.597e-32	0.1722	11268	0.0414281	486.9
cg04871460	rs2247908	1	1991725	G	A	0.396705	0.0364294	1.291e-27	0.177	9599	0.0458498	461.165
cg04871460	rs79468860	1	1995173	G	T	0.381151	0.0323553	4.94e-32	0.1716	11232	0.0413029	483.815
cg25976434	rs2678938	1	1996580	G	C	0.143695	0.0189153	3.037e-14	0.3313	11321	0.0091488	104.511
cg04871460	rs2678938	1	1996580	G	C	0.25487	0.0244825	2.225e-25	0.3298	9344	0.028716	276.196
cg04871460	rs2803293	1	1996934	G	A	0.255364	0.0244819	1.795e-25	0.3299	9344	0.0288317	277.342
cg25976434	rs2803293	1	1996934	G	A	0.144297	0.018752	1.415e-14	0.3315	11321	0.00922844	105.43
cg04871460	rs75227206	1	1997187	G	A	0.379156	0.0339953	6.909e-29	0.1728	10463	0.0410979	448.351
cg04871460	rs2803300	1	1998315	G	A	0.255761	0.0243907	1.002e-25	0.3301	9344	0.0289303	278.319
cg25976434	rs2803300	1	1998315	G	A	0.144846	0.0187784	1.225e-14	0.3314	11321	0.00929741	106.225
cg04871460	rs2459985	1	1999288	C	T	0.23321	0.0171426	3.783e-42	0.308	12052	0.0231837	285.994
cg25976434	rs2459985	1	1999288	C	T	0.159437	0.0160943	3.903e-23	0.3095	14029	0.0108651	154.079
cg04871460	rs28523801	1	1999345	C	T	0.352118	0.040786	5.96e-18	0.1321	6945	0.0284301	203.166
cg21851672	rs2821361	1	200008271	G	A	0.0715854	0.0116636	8.383e-10	0.48	25981	0.00255814	66.6282
cg25976434	rs2678941	1	2001273	G	A	0.154922	0.0154638	1.266e-23	0.3083	15814	0.0102364	163.532
cg04871460	rs2678941	1	2001273	G	A	0.22169	0.0194535	4.382e-30	0.3071	13837	0.0209158	295.552
cg04871460	rs2803302	1	2001295	C	A	0.223064	0.019423	1.578e-30	0.3055	13835	0.0211142	298.372
cg25976434	rs2803302	1	2001295	C	A	0.153717	0.015472	2.925e-23	0.3067	15812	0.0100487	160.483
cg04871460	rs2803303	1	2001856	G	A	0.221542	0.0210088	5.346e-26	0.309	12392	0.0209594	265.247
cg25976434	rs2803303	1	2001856	G	A	0.152974	0.0162471	4.71e-21	0.3102	14369	0.0100145	145.334
cg25976434	rs2678942	1	2004947	C	T	0.15637	0.0154132	3.478e-24	0.31	15799	0.0104605	166.991
cg04871460	rs2678942	1	2004947	C	T	0.221031	0.0188828	1.196e-31	0.3087	13822	0.0208516	294.306
cg25976434	rs28694018	1	2005805	G	C	0.209783	0.0252348	9.312e-17	0.1232	11564	0.00950788	110.985
cg04871460	rs28694018	1	2005805	G	C	0.370597	0.0304196	3.838e-34	0.122	10448	0.029423	316.671
cg04871460	rs2254669	1	2006108	G	A	0.216667	0.0181667	8.602e-33	0.309	14653	0.0200471	299.719
cg25976434	rs2254669	1	2006108	G	A	0.154061	0.0143793	8.738e-27	0.3101	16630	0.0101556	170.599
cg04871460	rs16824712	1	2007381	G	A	0.347734	0.0257444	1.419e-41	0.1705	14626	0.0342031	517.901
cg25976434	rs16824712	1	2007381	G	A	0.183099	0.016348	4.073e-29	0.1735	17727	0.00961492	172.079
cg25976434	rs2490549	1	2008384	C	T	0.155851	0.0148545	9.415e-26	0.3042	16971	0.0102824	176.294
cg04871460	rs2490549	1	2008384	C	T	0.226029	0.0201582	3.53e-29	0.3039	13870	0.0216153	306.384
cg04871460	rs2490550	1	2008442	C	T	0.225732	0.0201412	3.749e-29	0.3039	13870	0.0215585	305.56
cg25976434	rs2490550	1	2008442	C	T	0.155837	0.0148559	9.612e-26	0.304	16970	0.0102767	176.186
cg25976434	rs13302948	1	2008444	C	T	0.155685	0.0150727	5.215e-25	0.2997	15842	0.0101741	162.814
cg04871460	rs13302948	1	2008444	C	T	0.226133	0.0195354	5.482e-31	0.2993	13866	0.0214485	303.88
cg25976434	rs28652946	1	2008688	C	T	0.181248	0.0161128	2.35e-29	0.1732	17488	0.00940862	166.082
cg04871460	rs28652946	1	2008688	C	T	0.351426	0.0259201	7.102e-42	0.1703	14387	0.0349006	520.2
cg04871460	rs28414284	1	2010570	C	T	0.351114	0.0259328	9.156e-42	0.1697	14379	0.034741	517.449
cg25976434	rs28414284	1	2010570	C	T	0.183092	0.0166292	3.41e-28	0.1729	17480	0.00958785	169.199
cg26220203	rs10449267	1	201071790	G	A	0.0855534	0.010548	5.027e-16	0.4611	18911	0.00363754	69.0334
cg26220203	rs12408707	1	201073476	T	A	0.229279	0.0164951	6.347e-44	0.2013	18079	0.0169039	310.825
cg26220203	rs2365293	1	201075245	C	T	0.165918	0.0150233	2.342e-28	0.3413	19595	0.0123778	245.558
cg26220203	rs998135	1	201075796	C	T	0.205289	0.0125972	1.046e-59	0.3693	24497	0.0196319	490.512
cg26220203	rs4915215	1	201077212	C	T	0.17423	0.0124484	1.647e-44	0.4196	24500	0.0147855	367.652
cg26220203	rs4915216	1	201077469	G	T	0.192418	0.0136568	4.403e-45	0.3858	22236	0.0175467	397.101
cg26220203	rs58364051	1	201077667	G	A	0.194127	0.0127756	3.805e-52	0.3902	24458	0.017934	446.603
cg26220203	rs1325312	1	201079021	G	A	0.195387	0.0128234	2.014e-52	0.3899	24434	0.0181626	451.956
cg26220203	rs4498834	1	201080298	C	T	0.205284	0.0143647	2.494e-46	0.4252	22235	0.0205991	467.612
cg26220203	rs4506487	1	201081698	C	T	0.323875	0.0207769	8.753e-55	0.263	26455	0.0406639	1121.28
cg26220203	rs2281846	1	201081777	G	C	0.316151	0.0210285	4.37e-51	0.2681	26432	0.0392255	1079.06
cg26220203	rs3738262	1	201083343	G	A	0.222581	0.0142572	6.051e-55	0.4137	27257	0.0240332	671.154
cg26220203	rs3738263	1	201083506	G	A	0.222489	0.0141869	1.988e-55	0.4136	27249	0.0240116	670.341
cg26220203	rs7547762	1	201088245	G	A	0.358179	0.0216421	1.599e-61	0.2372	26463	0.0464254	1288.27
cg26220203	rs6704363	1	201096383	G	A	0.230173	0.0154137	2.011e-50	0.4063	26458	0.0255595	693.939
cg26220203	rs7549337	1	201097609	G	T	0.247128	0.0155365	5.733e-57	0.3771	26469	0.0286911	781.798
cg26220203	rs2057579	1	201099275	C	T	0.240615	0.0151094	4.261e-57	0.3942	27257	0.0276516	775.078
cg26220203	rs10753891	1	201100482	G	A	0.328967	0.0206818	5.746e-57	0.2752	27257	0.0431719	1229.74
cg26220203	rs12025414	1	201100496	G	A	0.381149	0.0230472	1.962e-61	0.2311	27255	0.0516285	1483.63
cg26220203	rs11582724	1	201101864	C	T	0.21686	0.0164013	6.539e-40	0.4236	24376	0.0229652	572.911
cg26220203	rs12024248	1	201102971	C	T	0.188026	0.0166242	1.166e-29	0.1953	25158	0.0111123	282.682
cg26220203	rs1059625	1	201104589	G	A	-0.165748	0.0136306	5.075e-34	0.485	25755	0.0137238	358.347
cg26220203	rs6672399	1	201106829	G	A	0.206144	0.0189019	1.079e-27	0.1836	26459	0.0127393	341.394
cg26220203	rs1408869	1	201109984	G	A	-0.106336	0.0101216	8.122e-26	0.2928	27257	0.00468279	128.23
cg25976434	rs28475011	1	2011116	G	C	0.184211	0.0164746	5.022e-29	0.1724	17724	0.00968317	173.283
cg04871460	rs28475011	1	2011116	G	C	0.351881	0.0258537	3.471e-42	0.1691	14623	0.0347947	527.073
cg26220203	rs3752978	1	201115822	G	A	0.124361	0.009515	4.888e-39	0.3171	26477	0.00669812	178.529
cg26220203	rs10920133	1	201116513	C	A	-0.12658	0.0143175	9.49e-19	0.1766	27737	0.00465975	129.843
cg26220203	rs12066395	1	201116908	G	T	-0.127409	0.0143673	7.448e-19	0.1765	27742	0.00471888	131.522
cg26220203	rs10920134	1	201117812	C	T	0.134743	0.0183365	2.007e-13	0.1067	22410	0.00346102	77.8239
cg26220203	rs6667912	1	201117858	G	C	0.128157	0.0094654	9.142e-42	0.3164	25984	0.00710478	185.917
cg26220203	rs58626409	1	201119643	G	A	0.13366	0.0184189	3.966e-13	0.1063	22408	0.00339438	76.3135
cg26220203	rs16847895	1	201122816	C	T	-0.129347	0.0135862	1.725e-21	0.1655	27257	0.0046213	126.538
cg26220203	rs3753969	1	201125551	C	A	0.117225	0.0193322	1.33e-09	0.117	20621	0.00283932	58.7107
cg25976434	rs2803345	1	2011341	G	A	0.156521	0.0145913	7.601e-27	0.3044	16971	0.0103748	177.896
cg04871460	rs2803345	1	2011341	G	A	0.224162	0.0195724	2.274e-30	0.3044	13870	0.0212792	301.517
cg26220203	rs28517289	1	201137771	C	T	-0.0620536	0.0103944	2.374e-09	0.2461	25018	0.00142886	35.7955
cg26220203	rs11588758	1	201144842	C	T	-0.0734407	0.0111202	3.995e-11	0.2947	26455	0.00224211	59.4439
cg26220203	rs1404402	1	201149049	G	T	-0.0775893	0.0107473	5.222e-13	0.3017	25957	0.00253659	66.0047
cg04871460	rs2803346	1	2011958	G	A	0.223857	0.0195403	2.19e-30	0.3042	13867	0.0212136	300.502
cg25976434	rs2803346	1	2011958	G	A	0.156681	0.0149192	8.461e-26	0.3042	16968	0.0103921	178.164
cg25976434	rs2678945	1	2012418	G	A	0.156707	0.0149329	9.195e-26	0.3042	16970	0.0103957	178.247
cg04871460	rs2678945	1	2012418	G	A	0.223786	0.0194989	1.725e-30	0.3042	13870	0.0212001	300.371
cg10210094	rs2799684	1	201370475	C	T	0.189967	0.0322855	4.005e-09	0.2453	22308	0.0133616	302.08
cg25976434	rs2678947	1	2015969	C	A	0.155395	0.0150647	6.019e-25	0.3036	16972	0.0102109	175.067
cg04871460	rs2678947	1	2015969	C	A	0.221561	0.0195759	1.068e-29	0.3035	13871	0.0207538	293.934
cg25976434	rs2678948	1	2016215	G	A	0.154181	0.0145784	3.852e-26	0.3027	17717	0.0100352	179.575
cg04871460	rs2678948	1	2016215	G	A	0.217955	0.0190316	2.291e-30	0.3024	14616	0.0200424	298.891
cg25976434	rs2803312	1	2016489	C	A	0.154903	0.0142297	1.345e-27	0.3021	19429	0.010118	198.572
cg04871460	rs2803312	1	2016489	C	A	0.224067	0.0185608	1.484e-33	0.3021	16328	0.0211704	353.103
cg04871460	rs2459988	1	2016635	G	A	0.227033	0.019113	1.531e-32	0.3034	15820	0.0217876	352.312
cg25976434	rs2459988	1	2016635	G	A	0.149808	0.014209	5.461e-26	0.3035	18921	0.00948814	181.226
cg25976434	rs16824749	1	2016802	C	T	0.176549	0.0155849	9.508e-30	0.1769	19433	0.00907702	177.991
cg04871460	rs16824749	1	2016802	C	T	0.345371	0.0230339	8.028e-51	0.1749	16332	0.034427	582.238
cg04871460	rs2803310	1	2017297	C	T	0.231252	0.0207735	8.76e-29	0.3024	14312	0.0225626	330.323
cg25976434	rs2803310	1	2017297	C	T	0.16797	0.0147379	4.32e-30	0.3023	16552	0.0119015	199.342
cg25976434	rs6701689	1	2020343	C	T	0.143334	0.0145472	6.65e-23	0.2844	18125	0.0083623	152.828
cg04871460	rs6701689	1	2020343	C	T	0.237416	0.0205685	8.04e-31	0.2834	15024	0.0228942	351.974
cg25976434	rs6699586	1	2021197	G	A	0.185047	0.0165981	7.269e-29	0.1794	22901	0.010082	233.219
cg04871460	rs6699586	1	2021197	G	A	0.34682	0.022682	8.842e-53	0.1763	19800	0.034935	716.68
cg04871460	rs2490557	1	2021385	C	T	0.225885	0.0159497	1.566e-45	0.308	19256	0.0217501	428.087
cg25976434	rs2490557	1	2021385	C	T	0.15913	0.0145463	7.458e-28	0.3077	22356	0.0107884	243.793
cg25976434	rs2490561	1	2023504	C	T	0.157514	0.015806	2.16e-23	0.3133	20111	0.0106756	216.993
cg04871460	rs2490561	1	2023504	C	T	0.227121	0.016769	8.591e-42	0.3141	17010	0.0222265	386.622
cg25976434	rs2249670	1	2023792	C	T	0.159774	0.0145658	5.376e-28	0.3091	22365	0.0109033	246.519
cg04871460	rs2249670	1	2023792	C	T	0.223361	0.0159483	1.446e-44	0.3095	19264	0.0213241	419.694
cg25976434	rs2459993	1	2023796	G	A	0.159774	0.0145658	5.376e-28	0.3091	22365	0.0109033	246.519
cg04871460	rs2459993	1	2023796	G	A	0.223361	0.0159483	1.446e-44	0.3095	19264	0.0213241	419.694
cg04871460	rs2459995	1	2024256	G	A	0.223566	0.0160657	5.084e-44	0.3092	19264	0.0213518	420.252
cg25976434	rs2459995	1	2024256	G	A	0.160239	0.0144835	1.885e-28	0.3088	22365	0.010961	247.836
cg25976434	rs3128324	1	2025351	C	T	0.115464	0.0169143	8.706e-12	0.4642	21956	0.00663184	146.567
cg04871460	rs3128324	1	2025351	C	T	0.127748	0.0112116	4.465e-30	0.462	18511	0.00811261	151.384
cg04871460	rs3128326	1	2026403	C	T	0.125911	0.010843	3.57e-31	0.4627	19273	0.00788273	153.115
cg25976434	rs3128326	1	2026403	C	T	0.11933	0.0168727	1.523e-12	0.4647	22718	0.00708435	162.076
cg04871460	rs884080	1	2026749	G	A	0.126243	0.0107512	7.745e-32	0.4626	19273	0.007924	153.923
cg25976434	rs884080	1	2026749	G	A	0.119603	0.0167474	9.224e-13	0.4646	22718	0.00711661	162.82
cg04871460	rs2376802	1	2031342	C	T	0.124373	0.0118981	1.417e-25	0.4812	17013	0.00772344	132.406
cg25976434	rs10910030	1	2035684	C	T	0.0938981	0.0141711	3.448e-11	0.3914	25239	0.00420046	106.454
cg25976434	rs10752742	1	2035977	G	T	0.0959385	0.0143638	2.403e-11	0.3923	25213	0.00438857	111.128
cg25976434	rs10797413	1	2036263	G	A	0.0944902	0.0140907	2.002e-11	0.3918	25206	0.00425515	107.705
cg25976434	rs3128334	1	2038662	G	A	0.0964435	0.0147722	6.633e-11	0.368	24733	0.00432654	107.465
cg25976434	rs908744	1	2038893	G	A	0.106169	0.0144835	2.295e-13	0.3961	26019	0.00539255	141.059
cg25976434	rs16824792	1	2039521	G	T	0.106564	0.0144215	1.477e-13	0.3955	26030	0.00542992	142.102
cg25976434	rs10910046	1	2041155	C	T	0.106235	0.0143765	1.474e-13	0.3972	26021	0.00540441	141.382
cg25976434	rs12059660	1	2041461	C	T	0.10917	0.0147707	1.457e-13	0.3992	25206	0.00571686	144.916
cg25976434	rs1467217	1	2045165	G	A	0.109867	0.0147408	9.108e-14	0.3968	25250	0.00577827	146.738
cg25976434	rs3107143	1	2045372	G	C	0.101471	0.0158042	1.358e-10	0.3987	22653	0.00493687	112.38
cg25976434	rs3128338	1	2046786	G	A	0.103632	0.0147353	2.023e-12	0.3962	25186	0.00513836	130.073
cg25976434	rs3128339	1	2046938	G	T	0.104315	0.0152541	8.003e-12	0.4011	25178	0.00522796	132.311
cg25976434	rs3107145	1	2047547	G	A	0.10582	0.0147394	7.004e-13	0.395	26625	0.00535198	143.253
cg25976434	rs3107147	1	2048729	G	A	0.105517	0.0148617	1.248e-12	0.3988	26605	0.00533885	142.792
cg25976434	rs3128290	1	2049508	G	T	0.104698	0.014868	1.897e-12	0.3979	26606	0.00525226	140.469
cg10768996	rs7524239	1	204988982	C	T	0.270685	0.028893	7.353e-21	0.0391	23888	0.00550573	132.238
cg10768996	rs147843765	1	204992493	C	T	0.277786	0.0301446	3.109e-20	0.0383	24631	0.00568446	140.803
cg10768996	rs72755552	1	204996295	G	A	0.267773	0.0304078	1.296e-18	0.0384	23372	0.00529527	124.409
cg10768996	rs11810906	1	204997638	C	T	0.278902	0.0330101	2.939e-17	0.0381	22155	0.00570147	127.029
cg10768996	rs7533611	1	204997928	G	A	0.268058	0.0311401	7.428e-18	0.0388	21409	0.00535959	115.351
cg10768996	rs7537464	1	205002470	G	C	0.299783	0.0311134	5.68e-22	0.0422	23343	0.00726491	170.811
cg10768996	rs10900443	1	205044354	G	A	0.129997	0.0176878	1.989e-13	0.1344	26888	0.00393197	106.132
cg10768996	rs10900444	1	205044416	C	A	0.132357	0.0176478	6.385e-14	0.132	26882	0.0040144	108.342
cg10768996	rs7518906	1	205044866	G	C	0.130488	0.0175866	1.173e-13	0.1344	26889	0.00396176	106.944
cg10768996	rs116318905	1	205051976	G	A	0.428441	0.0435838	8.339e-23	0.0307	25270	0.0109247	279.093
cg10768996	rs4950979	1	205052939	G	A	0.122252	0.0176224	3.996e-12	0.1407	26396	0.00361396	95.7329
cg10768996	rs4951168	1	205053219	C	T	0.130905	0.0170763	1.776e-14	0.134	27749	0.0039771	110.793
cg10768996	rs7537322	1	205055949	G	A	0.130656	0.0170444	1.78e-14	0.134	27750	0.00396195	110.373
cg10768996	rs4950981	1	205075359	G	C	0.13073	0.0171958	2.906e-14	0.1337	27740	0.00395895	110.25
cg10768996	rs2185686	1	205082325	C	T	0.130218	0.0172403	4.25e-14	0.1337	27743	0.00392801	109.397
cg10768996	rs4509642	1	205087294	C	A	0.130127	0.0172717	4.916e-14	0.1337	27744	0.00392253	109.247
cg10768996	rs2095854	1	205092845	G	A	0.136741	0.0168408	4.676e-16	0.1276	27745	0.00416287	115.973
cg10768996	rs11240365	1	205106030	C	A	0.128365	0.0170713	5.506e-14	0.1342	27741	0.00382905	106.622
cg10768996	rs3902193	1	205110917	C	A	0.136333	0.016973	9.564e-16	0.1275	27750	0.00413531	115.223
cg10768996	rs3851286	1	205153517	C	T	0.139045	0.016813	1.339e-16	0.125	27744	0.00422922	117.825
cg10768996	rs2369634	1	205157903	G	A	0.137953	0.0167216	1.584e-16	0.1253	27746	0.00417162	116.222
cg10768996	rs10900466	1	205158242	C	T	0.135143	0.016629	4.402e-16	0.1279	27748	0.00407431	113.508
cg10768996	rs1172141	1	205212268	C	T	0.125667	0.0186833	1.742e-11	0.1321	24069	0.00362115	87.4671
cg10768996	rs1172112	1	205232814	G	A	0.137397	0.0175024	4.154e-15	0.1306	27225	0.00428692	117.205
cg04871460	rs78665901	1	2052513	G	A	0.0931083	0.0120511	1.109e-14	0.2844	22399	0.00352863	79.3107
cg10768996	rs896321	1	205257156	G	C	0.124538	0.0189186	4.616e-11	0.1259	26435	0.00341365	90.5421
cg10768996	rs1172122	1	205261174	C	T	0.123873	0.019205	1.118e-10	0.1259	25824	0.00337728	87.5037
cg10768996	rs1172123	1	205261427	G	C	0.124209	0.0192612	1.129e-10	0.1259	25824	0.00339563	87.9808
cg13946929	rs12738728	1	205470633	G	A	-0.154761	0.01388	7.165e-29	0.1302	24384	0.00542478	132.988
cg13946929	rs34169505	1	205475551	G	A	-0.146721	0.0135982	3.849e-27	0.1379	24352	0.00511843	125.275
cg13946929	rs12748661	1	205475639	G	A	-0.146542	0.0136159	5.173e-27	0.1379	24352	0.00510593	124.967
cg13946929	rs12758253	1	205476623	C	T	-0.146756	0.0134938	1.503e-27	0.1379	24352	0.00512087	125.335
cg13946929	rs34725439	1	205477152	C	T	-0.146892	0.0134382	8.204e-28	0.1379	24352	0.00513036	125.568
cg13946929	rs12736449	1	205479873	C	T	-0.152727	0.0133641	3.024e-30	0.1385	23595	0.00556633	132.062
cg25976434	rs10797427	1	2060732	C	T	0.103682	0.0149079	3.53e-12	0.4011	26563	0.00516471	137.892
cg25976434	rs2222217	1	2063164	G	A	0.100592	0.013875	4.171e-13	0.4082	27198	0.00488884	133.61
cg25976434	rs3128295	1	2068480	C	T	0.0887185	0.0135027	5.016e-11	0.3829	26428	0.00371963	98.6618
cg04871460	rs3128296	1	2068906	G	T	-0.10598	0.0147852	7.613e-13	0.1204	22710	0.00237895	54.15
cg25976434	rs424079	1	2071340	C	A	0.0885912	0.0130597	1.172e-11	0.3857	27257	0.00371913	101.743
cg04871460	rs427811	1	2075560	G	T	0.0922102	0.0101954	1.506e-19	0.2823	23809	0.00344542	82.3086
cg04871460	rs385039	1	2077409	G	A	0.0919008	0.0101966	2.008e-19	0.2825	23812	0.0034238	81.8009
cg04871460	rs196128	1	2078444	G	T	0.0941391	0.0103555	9.835e-20	0.283	23090	0.00359646	83.3349
cg25976434	rs2257182	1	2082566	C	T	0.0881863	0.0131235	1.821e-11	0.3876	27084	0.00369191	100.355
cg25976434	rs262668	1	2082602	G	A	0.088364	0.0129578	9.142e-12	0.3843	27257	0.00369505	101.082
cg04871460	rs262667	1	2082722	C	T	0.0919917	0.0101963	1.846e-19	0.2822	23812	0.00342837	81.9103
cg04871460	rs262665	1	2083173	G	A	0.0921439	0.010196	1.607e-19	0.2822	23812	0.00343972	82.1825
cg27179367	rs11578181	1	208323140	G	T	0.108327	0.0109923	6.535e-23	0.3112	27257	0.00503081	137.808
cg27179367	rs535846	1	208324229	G	T	-0.101606	0.0102801	4.899e-23	0.42	27251	0.0050297	137.747
cg27179367	rs585194	1	208326221	C	T	-0.0903744	0.0095748	3.772e-21	0.3661	27221	0.00379089	103.577
cg27179367	rs2651874	1	208327387	C	T	-0.0879851	0.0096858	1.047e-19	0.3712	27743	0.00361384	100.615
cg27179367	rs664188	1	208328097	G	A	-0.0885605	0.0096339	3.835e-20	0.3707	27735	0.00365924	101.854
cg27179367	rs662868	1	208328391	G	A	-0.0878089	0.0096402	8.342e-20	0.3708	27740	0.00359779	100.156
cg27179367	rs6656221	1	208329618	G	A	0.110649	0.0116753	2.611e-21	0.3234	26447	0.00535797	142.455
cg27179367	rs2590685	1	208339232	G	A	0.118053	0.0098456	3.991e-33	0.3472	27257	0.00631746	173.277
cg27179367	rs895237	1	208341500	C	A	0.159006	0.0095666	4.911e-62	0.4478	27749	0.0125037	351.334
cg27179367	rs1249875	1	208342373	G	A	-0.188643	0.0113448	4.364e-62	0.4117	27237	0.0172381	477.714
cg27179367	rs10157787	1	208343322	C	T	0.151731	0.0087086	5.506e-68	0.4336	26457	0.0113082	302.579
cg27179367	rs6682437	1	208346846	C	T	-0.189506	0.0119061	4.859e-57	0.4081	27222	0.0173496	480.594
cg27179367	rs755874	1	208349190	G	T	0.155644	0.0104475	3.408e-50	0.4357	24776	0.0119122	298.671
cg27179367	rs11119004	1	208361032	G	A	-0.192311	0.0117797	6.491e-60	0.4128	27711	0.0179293	505.872
cg27179367	rs2120977	1	208361837	C	T	0.136362	0.0110599	6.292e-35	0.3973	26441	0.00890508	237.557
cg27179367	rs12136491	1	208365370	G	A	0.133157	0.0112584	2.818e-32	0.3751	26458	0.00831222	221.751
cg27179367	rs2218481	1	208366353	C	A	0.149279	0.0099184	3.412e-51	0.4112	27257	0.0107907	297.309
cg27179367	rs11585595	1	208368228	G	T	-0.177875	0.011558	1.917e-53	0.419	27252	0.0154046	426.344
cg27179367	rs17012158	1	208369825	C	T	-0.172193	0.0110553	1.066e-54	0.4254	27257	0.0144951	400.875
cg27179367	rs11119010	1	208372108	T	A	0.114318	0.0107042	1.266e-26	0.3225	27203	0.00571082	156.232
cg27179367	rs7522653	1	208372139	G	T	0.112992	0.0116142	2.273e-22	0.3065	27206	0.00542752	148.456
cg27179367	rs7525987	1	208373312	C	T	-0.158344	0.011109	4.254e-46	0.4629	26432	0.0124674	333.674
cg27179367	rs11119011	1	208373395	G	A	0.112826	0.0113704	3.313e-23	0.3064	27211	0.00541061	148.018
cg27179367	rs4844656	1	208374232	C	T	-0.157235	0.0111127	1.89e-45	0.4622	26430	0.0122907	328.862
cg27179367	rs10863703	1	208375738	C	T	0.108339	0.0117205	2.386e-20	0.3331	27140	0.00521475	142.26
cg27179367	rs12142104	1	208380777	C	T	0.0902844	0.0130075	3.895e-12	0.2988	25823	0.00341569	88.4987
cg27179367	rs12094123	1	208381745	T	A	-0.119417	0.0115172	3.448e-25	0.4845	25182	0.00712336	180.653
cg27179367	rs1318277	1	208383078	C	T	0.0859161	0.013222	8.142e-11	0.2976	24389	0.003086	75.4914
cg25976434	rs262663	1	2084598	C	T	0.0886307	0.0130169	9.835e-12	0.3854	27257	0.00372137	101.805
cg25976434	rs262662	1	2085033	G	A	0.0885881	0.0129534	7.977e-12	0.3843	27257	0.00371382	101.597
cg25976434	rs2459984	1	2086312	G	A	0.0882098	0.0130716	1.497e-11	0.3877	27074	0.00369423	100.381
cg04871460	rs381664	1	2088104	G	A	0.0916165	0.0101959	2.573e-19	0.2822	23812	0.00340046	81.2412
cg04871460	rs262656	1	2088754	C	A	0.0917118	0.0101958	2.361e-19	0.2822	23812	0.00340754	81.4109
cg25976434	rs262653	1	2090095	G	T	0.0886638	0.013086	1.24e-11	0.3854	27253	0.00372415	101.866
cg04871460	rs262652	1	2090816	C	T	0.0912159	0.0101968	3.7e-19	0.2825	23795	0.00337296	80.5245
cg04871460	rs262651	1	2091397	G	A	0.0917647	0.010196	2.256e-19	0.2821	23811	0.00341074	81.4842
cg04871460	rs262641	1	2104981	G	A	0.0952127	0.0103029	2.433e-20	0.2834	23302	0.00368211	86.1102
cg25976434	rs2460001	1	2111030	C	T	0.0941973	0.0131432	7.667e-13	0.3898	24078	0.00422105	102.057
cg25976434	rs2480711	1	2111376	G	A	0.0927275	0.0132812	2.913e-12	0.3882	24089	0.00408425	98.7807
cg25976434	rs882785	1	2112461	C	T	0.109965	0.0169473	8.66e-11	0.4653	18035	0.00601707	109.163
cg25976434	rs882786	1	2112676	G	A	0.108177	0.0167165	9.716e-11	0.4527	19938	0.00579881	116.279
cg04871460	rs262688	1	2113565	G	T	0.095482	0.0103189	2.181e-20	0.282	23300	0.00369187	86.3319
cg04871460	rs115906375	1	2122723	G	C	0.3182	0.0454143	2.442e-12	0.061	5557	0.0115991	65.1893
cg25976434	rs2503712	1	2137368	C	T	0.0918485	0.0156376	4.265e-09	0.3972	19978	0.00403977	81.0258
cg25976434	rs2459999	1	2138251	G	A	0.0894215	0.0153668	5.915e-09	0.3955	19978	0.00382346	76.6706
cg25976434	rs2459998	1	2138679	G	A	0.09088	0.0154837	4.373e-09	0.3973	19979	0.00395536	79.3301
cg09988837	rs10916489	1	224402866	G	A	-0.0946828	0.0141177	1.991e-11	0.1347	26302	0.00208981	55.0771
cg09988837	rs10916512	1	224408670	C	T	-0.0944026	0.0153011	6.843e-10	0.1344	25527	0.00207355	53.0373
cg09988837	rs10916515	1	224409823	G	A	-0.0923332	0.0154069	2.06e-09	0.1338	26295	0.00197615	52.0618
cg09988837	rs10916534	1	224419524	C	T	-0.0922409	0.014575	2.472e-10	0.1368	26275	0.00200944	52.9003
cg09988837	rs61827768	1	224522681	C	T	-0.0810726	0.0121502	2.514e-11	0.1859	22468	0.00198946	44.7843
cg09988837	rs11803981	1	224545410	C	T	-0.0763393	0.0120174	2.12e-10	0.2127	26780	0.00195179	52.3674
cg09988837	rs6671751	1	224545784	C	T	-0.0762376	0.0121174	3.143e-10	0.2134	26780	0.00195127	52.3532
cg09988837	rs7513208	1	224547952	G	A	-0.0734357	0.0123534	2.772e-09	0.2114	26906	0.00179807	48.4624
cg09988837	rs7519734	1	224549524	C	T	-0.0738194	0.0120746	9.741e-10	0.2136	27388	0.00183069	50.2273
cg09988837	rs11807942	1	224560371	G	A	-0.0751689	0.0118428	2.193e-10	0.2142	27361	0.00190212	52.1393
cg09988837	rs35031726	1	224562410	C	T	-0.0728261	0.0122945	3.152e-09	0.2134	26897	0.00178054	47.9731
cg09988837	rs6701145	1	224565821	T	A	-0.075002	0.0125533	2.305e-09	0.2113	26913	0.00187494	50.5512
cg09988837	rs11586729	1	224566216	G	A	-0.0742422	0.0124296	2.329e-09	0.2115	26913	0.00183842	49.5647
cg09988837	rs4654037	1	224567004	G	A	-0.0731026	0.0123724	3.452e-09	0.2135	26913	0.0017947	48.384
cg09988837	rs1539207	1	224569921	C	T	-0.0731472	0.0123352	3.03e-09	0.2136	26913	0.00179751	48.4598
cg09988837	rs10916606	1	224570425	C	T	-0.0709042	0.0119059	2.595e-09	0.2111	26133	0.0016745	43.8296
cg09988837	rs4653585	1	224571834	T	A	-0.0711708	0.0119629	2.693e-09	0.2295	22889	0.00179139	41.073
cg09988837	rs6672859	1	224572470	G	A	-0.074046	0.0122896	1.69e-09	0.2132	26893	0.00183944	49.5554
cg09988837	rs10128058	1	224577942	C	T	-0.0739327	0.012251	1.591e-09	0.2132	26909	0.00183381	49.433
cg09988837	rs35972228	1	224582269	G	A	-0.0730484	0.0124102	3.953e-09	0.2125	26882	0.00178592	48.0913
cg09988837	rs12754832	1	224584167	G	A	-0.0751942	0.0124921	1.751e-09	0.2111	26906	0.00188325	50.7627
cg09988837	rs12755816	1	224584723	T	A	-0.0741315	0.0121818	1.162e-09	0.2131	26905	0.00184306	49.6753
cg09988837	rs7522956	1	224585958	C	A	-0.0738854	0.0122367	1.56e-09	0.2131	26905	0.00183084	49.3454
cg09988837	rs11577183	1	224587772	G	A	-0.0753706	0.0125161	1.724e-09	0.2111	26906	0.0018921	51.0016
cg09988837	rs68037178	1	224587891	G	A	-0.0752591	0.0126273	2.522e-09	0.212	26900	0.00189239	50.998
cg09988837	rs11801436	1	224595784	G	A	-0.0740961	0.0122546	1.481e-09	0.2131	26902	0.0018413	49.6222
cg09988837	rs12747286	1	224601770	C	T	-0.0722158	0.0122042	3.273e-09	0.2102	26127	0.00173159	45.3162
cg09988837	rs12739486	1	224605825	T	A	-0.0740765	0.0123788	2.176e-09	0.2132	26906	0.00184095	49.6203
cg09988837	rs10495219	1	224606249	G	C	-0.0740765	0.0123788	2.176e-09	0.2132	26906	0.00184095	49.6203
cg09988837	rs2897048	1	224610907	C	T	-0.0755002	0.0125236	1.654e-09	0.2112	26891	0.00189927	51.1667
cg09988837	rs12758302	1	224616353	G	C	-0.0701946	0.0120726	6.086e-09	0.2103	26096	0.00163659	42.7751
cg09988837	rs11584638	1	224627117	G	A	-0.0744694	0.0126874	4.37e-09	0.2111	26901	0.00184712	49.7777
cg09988837	rs35571080	1	224637790	C	T	-0.074695	0.012588	2.96e-09	0.2111	26891	0.00185833	50.0617
cg09988837	rs867362	1	224639083	C	A	-0.0742001	0.0125384	3.262e-09	0.2137	27389	0.00185026	50.7669
cg09988837	rs10753467	1	224639577	C	T	-0.0743784	0.01279	6.051e-09	0.2139	27389	0.00186043	51.0464
cg09988837	rs11590658	1	224642854	C	T	-0.0760913	0.0130269	5.186e-09	0.2112	26898	0.00192913	51.9861
cg09988837	rs7365151	1	224651782	C	T	-0.0713455	0.0123265	7.124e-09	0.2115	26120	0.00169776	44.4174
cg09988837	rs7513831	1	224657960	G	T	0.113041	0.0148253	2.443e-14	0.1428	27395	0.00312834	85.9635
cg09988837	rs2404785	1	224659778	G	A	0.113371	0.0148093	1.927e-14	0.1428	27405	0.00314663	86.4992
cg09988837	rs2404786	1	224660080	T	A	0.113515	0.0147742	1.55e-14	0.1427	27404	0.00315277	86.6655
cg09988837	rs34791963	1	224662703	C	T	-0.0689531	0.012001	9.16e-09	0.2478	24034	0.00177244	42.671
cg09988837	rs6698343	1	224680332	C	T	-0.072001	0.0124	6.379e-09	0.216	26299	0.00175581	46.2537
cg09988837	rs10916625	1	224682884	G	A	0.134926	0.0154063	1.991e-18	0.2551	27406	0.00691876	190.923
cg09988837	rs61825837	1	224701214	G	C	0.132626	0.0216789	9.492e-10	0.1096	15970	0.00343306	55.008
cg09988837	rs10799584	1	224714447	G	A	-0.127094	0.0151712	5.413e-17	0.3362	24339	0.00720972	176.737
cg09988837	rs712086	1	224729933	C	T	0.161214	0.0149257	3.401e-27	0.4931	26909	0.0129926	354.192
cg09988837	rs1499294	1	224752508	C	T	0.145995	0.0133637	8.777e-28	0.3156	26913	0.00920778	250.093
cg09988837	rs12131542	1	224755314	C	T	-0.144255	0.0133853	4.418e-27	0.415	26305	0.010104	268.479
cg09988837	rs59391065	1	224757592	G	T	0.172088	0.0171172	8.865e-24	0.12	27387	0.00625453	172.358
cg09988837	rs61825844	1	224762366	G	C	0.171534	0.0189624	1.483e-19	0.1068	26085	0.00561372	147.249
cg09988837	rs1499292	1	224763594	C	T	-0.149832	0.0137834	1.594e-27	0.4086	26871	0.0108497	294.719
cg09988837	rs10916645	1	224763803	C	A	0.17324	0.0166444	2.273e-25	0.1216	27395	0.00641138	176.76
cg09988837	rs60500269	1	224765051	C	A	0.213462	0.0173044	5.821e-35	0.2413	27374	0.0166839	464.42
cg09988837	rs6696059	1	224765315	G	A	0.173158	0.0167563	4.951e-25	0.1215	27396	0.00640077	176.472
cg09988837	rs12134248	1	224765795	G	C	0.173129	0.0167508	4.866e-25	0.1215	27397	0.00639864	176.42
cg09988837	rs12136356	1	224765878	T	A	0.173489	0.0167455	3.755e-25	0.1211	27386	0.00640707	176.583
cg09988837	rs10916647	1	224767755	G	A	0.171485	0.0167773	1.593e-24	0.1209	27396	0.00625096	172.316
cg09988837	rs6426142	1	224768252	C	T	0.171878	0.0166278	4.803e-25	0.1218	27406	0.00631992	174.292
cg09988837	rs12042501	1	224768470	G	A	0.171732	0.0170968	9.697e-24	0.1204	27400	0.00624661	172.221
cg09988837	rs10916649	1	224769065	C	A	0.171869	0.0170611	7.219e-24	0.1204	27397	0.00625658	172.478
cg09988837	rs12044602	1	224770763	G	A	0.173203	0.0165789	1.509e-25	0.1215	27400	0.0064041	176.59
cg09988837	rs10916650	1	224771548	T	A	0.244066	0.0187077	6.673e-39	0.3615	27401	0.0274987	774.742
cg09988837	rs12044182	1	224771718	G	C	0.17176	0.0168849	2.633e-24	0.1202	27400	0.0062397	172.029
cg09988837	rs12046431	1	224771976	C	A	0.170181	0.016632	1.423e-24	0.121	27396	0.00616066	169.811
cg09988837	rs12047290	1	224772103	C	T	0.171521	0.0170979	1.106e-23	0.1204	27400	0.00623129	171.795
cg09988837	rs113900661	1	224773364	G	T	0.177312	0.0183285	3.885e-22	0.1192	23377	0.00660178	155.342
cg09988837	rs73115958	1	224774618	G	A	0.21465	0.0173891	5.25e-35	0.2414	27399	0.0168749	470.258
cg09988837	rs4653590	1	224774962	G	A	0.171562	0.017055	8.356e-24	0.1204	27402	0.00623423	171.89
cg09988837	rs10799587	1	224777609	C	T	0.246251	0.0189172	9.759e-39	0.3624	27382	0.0280235	789.406
cg09988837	rs2405313	1	224778581	G	C	0.244842	0.0188275	1.154e-38	0.3608	27390	0.0276507	778.833
cg09988837	rs12096245	1	224778770	C	T	0.212901	0.017749	3.769e-33	0.2421	26909	0.0166339	455.138
cg09988837	rs904506	1	224779653	C	T	-0.101708	0.0118236	7.826e-18	0.1787	26913	0.00303644	81.9624
cg09988837	rs10916652	1	224781987	G	C	0.242502	0.0193921	6.993e-36	0.3628	26895	0.0271896	751.646
cg09988837	rs2405315	1	224784671	G	A	-0.147631	0.015081	1.253e-22	0.4122	24654	0.0105614	263.138
cg09988837	rs10916653	1	224785503	G	A	-0.151204	0.0139398	2.062e-27	0.4111	26879	0.01107	300.858
cg09988837	rs2173526	1	224795359	C	T	0.176156	0.0164765	1.117e-26	0.1257	27391	0.00682058	188.092
cg09988837	rs1002131	1	224800901	C	T	0.17643	0.0163967	5.312e-27	0.1257	27399	0.0068418	188.736
cg09988837	rs7538145	1	224801304	C	T	0.21562	0.0172486	7.394e-36	0.4176	26905	0.0226147	622.481
cg09988837	rs1566387	1	224803787	C	T	-0.157702	0.0139942	1.865e-29	0.4061	26912	0.0119963	326.741
cg09988837	rs4654058	1	224806174	G	C	-0.155689	0.0181942	1.158e-17	0.4539	27395	0.0120165	333.172
cg09988837	rs6698799	1	224806555	G	A	-0.097466	0.0127842	2.46e-14	0.1813	26907	0.00282006	76.0884
cg09988837	rs9919286	1	224806976	G	A	0.176072	0.0161261	9.411e-28	0.1259	27402	0.00682332	188.244
cg09988837	rs883114	1	224807566	G	A	0.175559	0.016186	2.075e-27	0.1258	27397	0.00677906	186.98
cg09988837	rs6699331	1	224813077	C	T	-0.172261	0.0153581	3.392e-29	0.4528	26585	0.0147047	396.729
cg09988837	rs6690184	1	224813400	G	C	-0.171603	0.0149083	1.167e-30	0.4538	27378	0.014598	405.556
cg09988837	rs10916656	1	224814777	G	A	0.174582	0.0162677	7.213e-27	0.1256	27379	0.00669468	184.515
cg09988837	rs12564263	1	224815609	G	A	-0.172306	0.0153576	3.266e-29	0.4529	26882	0.014713	401.391
cg09988837	rs6672413	1	224817129	C	T	-0.0938791	0.0137286	8.019e-12	0.1765	26895	0.00256198	69.0764
cg09988837	rs6664616	1	224820179	C	T	0.209924	0.0168079	8.503e-36	0.4222	27381	0.0215007	601.601
cg09988837	rs6661853	1	224820448	G	A	0.210232	0.016836	8.779e-36	0.4222	27404	0.0215638	603.914
cg09988837	rs58158731	1	224822873	G	C	-0.0939167	0.0131638	9.717e-13	0.1938	26117	0.00275621	72.1773
cg09988837	rs2050627	1	224824195	G	A	0.139514	0.0144464	4.577e-22	0.1437	26872	0.00479011	129.33
cg09988837	rs12092532	1	224824237	G	A	0.194656	0.0174008	4.745e-29	0.2503	26905	0.0142204	388.09
cg09988837	rs2050626	1	224824294	G	A	0.139463	0.0144597	5.165e-22	0.1437	26873	0.00478663	129.24
cg09988837	rs1603918	1	224827497	G	T	0.0884612	0.0104361	2.321e-17	0.4447	26896	0.00386483	104.344
cg09988837	rs10915684	1	224828325	G	T	0.0882851	0.0104313	2.596e-17	0.4447	26896	0.00384946	103.927
cg09988837	rs16850786	1	224828867	G	C	0.195998	0.0173294	1.169e-29	0.2493	26903	0.0143788	392.446
cg09988837	rs7537973	1	224831281	C	T	0.0898472	0.0108171	9.895e-17	0.4449	26118	0.00398724	104.548
cg09988837	rs7535296	1	224831341	G	A	0.0880912	0.0103176	1.366e-17	0.4445	26887	0.00383222	103.426
cg09988837	rs713098	1	224832627	T	A	0.0871366	0.0099278	1.678e-18	0.4423	26904	0.00374584	101.149
cg09988837	rs12121558	1	224832749	C	T	0.0883312	0.0103475	1.384e-17	0.4449	26903	0.00385382	104.073
cg09988837	rs7544312	1	224833282	C	T	0.0873189	0.0098171	5.864e-19	0.4423	26910	0.00376153	101.597
cg09988837	rs61827113	1	224833357	C	T	0.179989	0.01656	1.621e-27	0.2648	26879	0.0126138	343.352
cg09988837	rs12065840	1	224833490	C	T	0.18862	0.0175983	8.369e-27	0.2535	26913	0.0134653	367.31
cg09988837	rs61676104	1	224835021	C	T	0.105896	0.0113344	9.375e-21	0.401	26908	0.00538716	145.732
cg09988837	rs12118224	1	224835036	G	A	-0.0939672	0.0135805	4.54e-12	0.1885	26913	0.00270136	72.8932
cg09988837	rs67817586	1	224835465	G	A	0.0873399	0.0098007	5.032e-19	0.4426	26888	0.00376386	101.578
cg09988837	rs298738	1	224839522	G	A	0.0878124	0.0098945	6.999e-19	0.4472	26892	0.00381251	102.911
cg09988837	rs298730	1	224841244	G	A	0.0862426	0.0098414	1.897e-18	0.4484	26909	0.00367929	99.3641
cg09988837	rs2936575	1	224841619	T	A	0.0859596	0.0099467	5.521e-18	0.4483	26909	0.00365503	98.7066
cg09988837	rs298735	1	224842759	G	A	0.0867288	0.0101239	1.064e-17	0.4504	26911	0.00372393	100.582
cg09988837	rs1436172	1	224843392	G	C	0.0848743	0.0110697	1.757e-14	0.4449	23913	0.00355808	85.3811
cg09988837	rs1595151	1	224843393	C	T	0.0860671	0.0113807	3.952e-14	0.4455	23428	0.00365977	86.0487
cg09988837	rs2993124	1	224846493	C	T	0.0854393	0.0098271	3.492e-18	0.4517	27362	0.00361588	99.2894
cg09988837	rs298739	1	224847652	G	C	0.085304	0.0098189	3.697e-18	0.4501	27392	0.00360215	99.0195
cg09988837	rs12567125	1	224848066	G	C	0.191903	0.0170818	2.764e-29	0.2533	27404	0.0139308	387.124
cg09988837	rs10915687	1	224850189	C	T	0.136072	0.0144092	3.608e-21	0.1414	26892	0.00449581	121.438
cg09988837	rs77490483	1	224853921	G	A	0.192783	0.0226397	1.662e-17	0.099	22910	0.00663022	152.899
cg09988837	rs3012185	1	224854316	C	T	0.0844884	0.0097372	4.067e-18	0.4502	27390	0.00353374	97.1252
cg09988837	rs1337538	1	224854784	G	A	0.190708	0.0170722	5.675e-29	0.2534	27406	0.0137614	382.379
cg09988837	rs10495223	1	224859433	G	A	-0.0926527	0.0132358	2.556e-12	0.1936	26892	0.00268041	72.2701
cg09988837	rs16851528	1	224859623	G	A	-0.0933409	0.0132752	2.047e-12	0.1932	26896	0.00271611	73.2459
cg09988837	rs12134264	1	224860267	C	T	-0.093291	0.0132635	2.012e-12	0.1932	26910	0.0027132	73.2055
cg09988837	rs12133496	1	224860443	G	A	-0.0934579	0.0132697	1.882e-12	0.1934	26913	0.00272506	73.5346
cg09988837	rs12144488	1	224860465	G	C	-0.0933593	0.0132606	1.917e-12	0.1933	26911	0.00271825	73.3447
cg09988837	rs12133529	1	224860520	G	A	-0.0933451	0.0132633	1.952e-12	0.1932	26911	0.00271635	73.2934
cg09988837	rs6676444	1	224861303	G	C	-0.0936414	0.0132594	1.638e-12	0.1928	26908	0.00272932	73.636
cg09988837	rs4363402	1	224863864	G	A	0.195266	0.0172375	9.541e-30	0.2525	27394	0.0143931	400.013
cg09988837	rs61827152	1	224865012	C	T	0.196691	0.0172445	3.902e-30	0.2505	27404	0.0145271	403.938
cg09988837	rs12135077	1	224866548	C	T	-0.0997592	0.0129858	1.564e-14	0.198	27394	0.00316064	86.8508
cg09988837	rs3738364	1	224872443	G	A	-0.0970738	0.0130079	8.477e-14	0.2008	27404	0.0030245	83.1287
cg09988837	rs10915694	1	224874744	G	C	0.103333	0.0107522	7.224e-22	0.4079	27394	0.00515776	142.014
cg09988837	rs12088524	1	224876060	G	A	0.199062	0.0174636	4.247e-30	0.2499	27401	0.0148556	413.167
cg09988837	rs12092438	1	224878031	C	T	0.0857489	0.009323	3.662e-20	0.4471	27404	0.00363528	99.9775
cg09988837	rs6686604	1	224878502	G	A	0.0855886	0.009393	8.088e-20	0.447	27404	0.00362155	99.5984
cg09988837	rs6686633	1	224878572	G	A	0.0855886	0.009393	8.088e-20	0.447	27404	0.00362155	99.5984
cg09988837	rs7545574	1	224879127	C	T	0.0854364	0.0094204	1.198e-19	0.447	27405	0.00360868	99.2468
cg09988837	rs7543218	1	224879577	C	A	0.0851627	0.0093115	5.909e-20	0.4475	27401	0.00358636	98.6164
cg09988837	rs10915698	1	224882850	G	T	0.0930116	0.0093128	1.729e-23	0.4663	26900	0.00430593	116.322
cg09988837	rs10799277	1	224883106	G	A	0.0937396	0.0095252	7.478e-23	0.4661	26610	0.00437336	116.878
cg09988837	rs2897161	1	224886068	G	T	0.0921713	0.0093939	1.002e-22	0.4648	26913	0.00422672	114.228
cg09988837	rs1561110	1	224887955	C	T	0.110856	0.0105141	5.441e-26	0.4187	26903	0.00598208	161.892
cg09988837	rs1465767	1	224888491	C	T	0.190897	0.0167591	4.657e-30	0.2546	27391	0.0138317	384.15
cg09988837	rs10495227	1	224889571	G	T	0.188915	0.0171511	3.244e-28	0.2554	26912	0.013574	370.303
cg09988837	rs1965776	1	224890520	C	T	0.111973	0.010283	1.299e-27	0.4227	26913	0.00611915	165.686
cg09988837	rs1965777	1	224890534	C	T	0.0928445	0.0094378	7.758e-23	0.4631	26913	0.00428658	115.853
cg09988837	rs10915699	1	224891040	C	T	0.0926942	0.0094437	9.656e-23	0.4629	26913	0.00427245	115.469
cg09988837	rs2405525	1	224891568	G	A	0.0930619	0.009443	6.512e-23	0.4629	26913	0.00430642	116.391
cg09988837	rs12562581	1	224891765	G	A	0.190565	0.0169057	1.799e-29	0.2591	26912	0.0139426	380.501
cg09988837	rs7511897	1	224892969	G	C	0.0914768	0.0096137	1.812e-21	0.4583	26913	0.0041549	112.279
cg09988837	rs1369846	1	224894095	C	T	0.11056	0.010365	1.457e-26	0.4188	26913	0.00595061	161.095
cg09988837	rs10915703	1	224899774	G	A	0.16885	0.0153441	3.648e-28	0.2716	26114	0.0112805	297.918
cg09988837	rs6690131	1	224903823	G	A	0.171799	0.0143927	7.638e-33	0.2611	27406	0.0113884	315.683
cg09988837	rs1436168	1	224904327	G	A	-0.128019	0.0123587	3.825e-25	0.3698	26906	0.00763876	207.095
cg09988837	rs1561109	1	224906444	C	T	0.164506	0.0136259	1.467e-33	0.4731	27405	0.0134919	374.776
cg09988837	rs7553376	1	224907449	G	A	0.16839	0.0147608	3.819e-30	0.2597	26909	0.0109029	296.597
cg09988837	rs10915705	1	224910305	G	T	0.134469	0.0134268	1.311e-23	0.5174	24024	0.00902995	218.894
cg09988837	rs753720	1	224911116	G	A	-0.094481	0.011437	1.445e-16	0.3243	22903	0.00391219	89.9449
cg09988837	rs79984312	1	225153893	C	A	0.118876	0.0201802	3.845e-09	0.1007	21393	0.00255949	54.8906
cg09988837	rs77889616	1	225254370	T	A	0.136879	0.0226443	1.497e-09	0.0674	22838	0.00235536	53.914
cg09988837	rs12036461	1	225260308	G	A	0.0657643	0.0093395	1.902e-12	0.3332	25772	0.00192181	49.6205
cg09988837	rs10915777	1	225297453	G	A	0.0909487	0.0155593	5.057e-09	0.1877	24516	0.00252234	61.989
cg09988837	rs77074533	1	225361443	G	C	0.0694551	0.0091174	2.58e-14	0.3306	27401	0.00213514	58.6259
cg09988837	rs1572750	1	225380088	G	A	0.0694327	0.0092009	4.477e-14	0.3282	27403	0.00212587	58.3751
cg09988837	rs12032782	1	225386095	C	T	0.070856	0.0095486	1.166e-13	0.3272	26598	0.00221046	58.9196
cg09988837	rs2199834	1	225423626	C	T	0.0676374	0.0091839	1.775e-13	0.3264	27399	0.00201167	55.2247
cg09988837	rs10495233	1	225487871	C	T	0.0654562	0.00916	8.942e-13	0.332	26871	0.0019004	51.1592
cg09988837	rs1995482	1	225492545	G	A	0.0622669	0.0090823	7.091e-12	0.3419	26877	0.00174476	46.9724
cg09988837	rs1532771	1	225510641	C	T	0.0526809	0.0088809	2.994e-09	0.3845	26913	0.00131359	35.3966
cg09988837	rs12032942	1	225512083	G	A	0.0866518	0.0112889	1.644e-14	0.1804	27405	0.00222036	60.98
cg09988837	rs17521900	1	225516861	C	A	0.0849427	0.0114975	1.491e-13	0.1803	27406	0.00213271	58.5698
cg09988837	rs12036832	1	225521544	G	A	0.0912146	0.0113256	8.025e-16	0.1803	26539	0.00245929	65.423
cg09988837	rs57157017	1	225530152	C	T	0.0850911	0.01147	1.184e-13	0.1803	27402	0.00214017	58.7665
cg09988837	rs3901298	1	225533379	G	A	0.0850093	0.0114959	1.417e-13	0.1803	27401	0.00213606	58.6512
cg09988837	rs17522489	1	225533931	G	A	0.0848498	0.0114653	1.356e-13	0.1803	27402	0.00212805	58.433
cg09988837	rs4653632	1	225538718	G	A	0.0847146	0.011751	5.631e-13	0.1806	26912	0.00212403	57.2793
cg27224809	rs7545190	1	230442543	C	T	-0.192996	0.0244304	2.793e-15	0.0598	24045	0.00418839	101.125
cg27224809	rs78572177	1	230450676	G	C	-0.215091	0.0290537	1.329e-13	0.0525	24852	0.00460271	114.906
cg27224809	rs12088559	1	230460639	C	T	-0.331471	0.0363748	8.04e-20	0.0416	24422	0.00876113	215.838
cg27224809	rs74486547	1	230521451	T	A	-0.181082	0.0306529	3.473e-09	0.0372	25067	0.00234887	59.013
cg27224809	rs75706458	1	230521737	C	T	-0.18352	0.0304855	1.745e-09	0.0372	25069	0.00241255	60.6217
cg27224809	rs7517370	1	230524266	C	A	-0.189641	0.0315728	1.896e-09	0.0374	23945	0.00258947	62.1607
cg02298525	rs72751993	1	233468388	C	T	0.241199	0.0266489	1.417e-19	0.0487	22446	0.00539048	121.64
cg02298525	rs72752000	1	233468562	C	T	0.241601	0.0265091	7.949e-20	0.0488	22446	0.00541898	122.286
cg02298525	rs10752756	1	233511331	G	A	0.178908	0.0152886	1.244e-31	0.1799	25572	0.00944474	243.805
cg02298525	rs10752757	1	233511346	C	A	0.178923	0.0152759	1.096e-31	0.1799	25572	0.0094463	243.845
cg02298525	rs10489691	1	233512362	G	A	0.182232	0.0156463	2.377e-31	0.1794	26387	0.00977765	260.531
cg02298525	rs1294247	1	233512573	C	T	-0.175638	0.0125743	2.442e-44	0.4172	25464	0.0150014	387.783
cg02298525	rs4649307	1	233513117	T	A	0.184649	0.0151011	2.216e-34	0.1789	26873	0.0100168	271.885
cg02298525	rs12047202	1	233515853	C	T	0.183278	0.0145715	2.796e-36	0.1791	27747	0.00987724	276.778
cg02298525	rs12046514	1	233515965	G	A	0.183215	0.0145612	2.64e-36	0.1791	27746	0.00987042	276.575
cg02298525	rs12046516	1	233515994	C	A	0.183301	0.0145303	1.744e-36	0.1791	27747	0.00987975	276.849
cg02298525	rs10910144	1	233516805	G	A	0.183469	0.0146147	3.79e-36	0.179	27741	0.00989355	277.179
cg02298525	rs1294240	1	233517394	C	T	-0.180459	0.0118841	4.447e-52	0.4151	26871	0.0158133	431.715
cg02298525	rs1294235	1	233518753	C	T	-0.178082	0.0114441	1.339e-54	0.4145	27257	0.0153929	426.092
cg02298525	rs1294232	1	233519277	G	A	-0.180053	0.011395	3.063e-56	0.4145	27746	0.0157355	443.546
cg02298525	rs1294229	1	233520144	G	A	-0.179937	0.0114535	1.287e-55	0.4145	27748	0.0157153	442.999
cg02298525	rs1294228	1	233520199	G	T	-0.180186	0.011429	5.355e-56	0.4145	27748	0.0157588	444.245
cg02298525	rs1294227	1	233520845	C	T	-0.180495	0.0114803	1.066e-55	0.4142	27742	0.0158096	445.602
cg02298525	rs1294226	1	233520909	C	T	-0.179972	0.0113368	9.443e-57	0.4136	27719	0.0157113	442.422
cg02298525	rs1294223	1	233521632	G	A	-0.18015	0.0114651	1.234e-55	0.4146	27743	0.0157536	444.016
cg02298525	rs1294221	1	233521690	C	T	-0.180129	0.0114122	4.009e-56	0.4143	27747	0.0157467	443.882
cg02298525	rs1294219	1	233522152	C	A	-0.180253	0.0114317	5.177e-56	0.4145	27748	0.0157705	444.581
cg02298525	rs1294217	1	233522228	G	A	-0.180253	0.0114317	5.177e-56	0.4145	27748	0.0157705	444.581
cg02298525	rs4649309	1	233522265	C	T	-0.163428	0.0102512	3.221e-57	0.357	26390	0.012262	327.586
cg02298525	rs1294216	1	233522411	G	A	-0.18013	0.0114418	7.654e-56	0.4145	27748	0.0157491	443.966
cg02298525	rs1294215	1	233522420	C	T	-0.18013	0.0114418	7.654e-56	0.4145	27748	0.0157491	443.966
cg02298525	rs1294214	1	233522747	C	T	-0.179941	0.0114611	1.51e-55	0.4145	27748	0.0157159	443.016
cg02298525	rs1294213	1	233522810	G	A	-0.179942	0.0114626	1.557e-55	0.4145	27748	0.0157161	443.021
cg02298525	rs1294212	1	233522851	G	A	-0.179948	0.01146	1.459e-55	0.4145	27748	0.0157171	443.051
cg02298525	rs1402814	1	233523922	G	A	0.183101	0.0147139	1.506e-35	0.1787	27748	0.00984094	275.76
cg02298525	rs1294205	1	233524247	G	T	-0.179903	0.0114369	9.417e-56	0.4145	27748	0.0157094	442.829
cg02298525	rs1294203	1	233524417	G	A	-0.179903	0.0114369	9.417e-56	0.4145	27748	0.0157094	442.829
cg02298525	rs1294202	1	233524653	C	T	-0.179903	0.0114369	9.417e-56	0.4145	27748	0.0157094	442.829
cg02298525	rs1582192	1	233525193	G	A	0.183266	0.0148297	4.408e-35	0.1787	27748	0.00985873	276.264
cg02298525	rs1294197	1	233525404	C	T	-0.179937	0.0114556	1.349e-55	0.4144	27748	0.0157142	442.966
cg02298525	rs1772747	1	233526261	C	T	-0.175594	0.0123347	5.496e-46	0.412	24763	0.0149391	375.518
cg02298525	rs1294192	1	233526366	G	A	-0.180023	0.0113726	1.947e-56	0.4145	27748	0.0157303	443.427
cg02298525	rs1294188	1	233526711	G	A	-0.180856	0.0111591	4.5e-59	0.4134	27744	0.0158639	447.189
cg02298525	rs1578513	1	233527498	C	T	0.184971	0.0147377	3.933e-36	0.1792	27733	0.010065	281.95
cg02298525	rs116372142	1	233530853	C	T	0.330349	0.0253166	6.462e-39	0.0456	24582	0.00949884	235.721
cg02298525	rs1743266	1	233531179	G	A	-0.197138	0.0113905	4.15e-67	0.4635	27749	0.0193282	546.871
cg02298525	rs12562451	1	233531923	C	A	-0.180483	0.0107343	1.936e-63	0.3945	27681	0.0155619	437.548
cg02298525	rs12745757	1	233532716	C	T	-0.180336	0.0109999	2.101e-60	0.3913	27744	0.015492	436.542
cg02298525	rs12563662	1	233540814	C	T	-0.180081	0.0111915	2.957e-58	0.3904	27744	0.0154354	434.923
cg02298525	rs116798573	1	233541607	G	C	0.332121	0.027494	1.351e-33	0.0489	26638	0.0102602	276.125
cg02298525	rs4649312	1	233542215	C	T	-0.180016	0.0111766	2.295e-58	0.3903	27742	0.015423	434.536
cg02298525	rs4487978	1	233547203	C	T	0.193359	0.0123135	1.442e-55	0.3754	27248	0.017533	486.23
cg02298525	rs74390702	1	233553208	G	C	0.325491	0.0278557	1.523e-31	0.0485	25512	0.00977821	251.905
cg02298525	rs7539909	1	233554135	C	T	-0.180473	0.0112788	1.255e-57	0.3899	27749	0.0154956	436.724
cg02298525	rs143209554	1	233554307	C	T	-0.179609	0.0123796	1.071e-47	0.3837	24763	0.015257	383.632
cg02298525	rs12565679	1	233559023	C	T	-0.181815	0.0110515	8.165e-61	0.3899	27749	0.0157269	443.347
cg02298525	rs66519157	1	233560626	G	T	-0.181656	0.011042	8.19e-61	0.3901	27742	0.0157023	442.532
cg02298525	rs10910171	1	233565891	C	T	-0.181077	0.01081	5.579e-63	0.3907	27718	0.015611	439.537
cg02298525	rs35468685	1	233566560	C	T	-0.176922	0.010768	1.16e-60	0.3896	26938	0.0148876	407.073
cg02298525	rs114172872	1	233568603	C	T	0.341752	0.0264113	2.69e-38	0.047	25497	0.0104627	269.566
cg02298525	rs4649316	1	233570725	C	T	0.222627	0.0133525	2.058e-62	0.3153	27257	0.0213997	596.004
cg02298525	rs12139945	1	233573008	G	A	-0.180467	0.0109935	1.475e-60	0.4501	27244	0.0161219	446.39
cg02298525	rs6683547	1	233573310	G	C	0.22255	0.0133655	2.971e-62	0.3154	27252	0.0213886	595.578
cg02298525	rs6659517	1	233575634	C	T	-0.179714	0.011224	1.061e-57	0.4495	26446	0.0159839	429.545
cg02298525	rs11581655	1	233589473	G	C	0.263783	0.0152139	2.42e-67	0.3136	24993	0.0299555	771.734
cg02298525	rs12024160	1	233592581	G	A	0.268098	0.0158672	4.785e-64	0.3197	24270	0.0312652	783.232
cg02298525	rs4452987	1	233595405	C	T	-0.20049	0.0120633	5.01e-62	0.4717	24996	0.0200337	510.958
cg02298525	rs34077518	1	233597532	G	A	-0.178187	0.0115054	4.232e-54	0.1627	27244	0.0086507	237.719
cg02298525	rs4649228	1	233597589	G	A	-0.139345	0.0116574	6.233e-33	0.3729	27737	0.00908116	254.174
cg02298525	rs56355093	1	233598010	G	A	-0.13956	0.0115789	1.872e-33	0.3737	27743	0.00911715	255.246
cg02298525	rs56314536	1	233598884	G	A	-0.176066	0.0117252	5.764e-51	0.1612	26464	0.00838307	223.708
cg02298525	rs6666262	1	233600272	G	C	-0.139188	0.011523	1.36e-33	0.3738	27740	0.00906962	253.876
cg02298525	rs17205903	1	233600383	C	T	-0.17715	0.0115073	1.78e-53	0.1626	27244	0.00854606	234.818
cg02298525	rs10495337	1	233601211	G	A	0.278078	0.0155824	3.125e-71	0.3125	27250	0.0332267	936.477
cg02298525	rs7414904	1	233601808	G	C	0.324857	0.0271273	4.788e-33	0.0489	24797	0.00981636	245.81
cg02298525	rs71638467	1	233602003	G	T	-0.177382	0.0115041	1.219e-53	0.1627	27249	0.00857267	235.599
cg02298525	rs71638468	1	233602230	C	T	-0.177055	0.0115025	1.831e-53	0.1627	27247	0.00854114	234.708
cg02298525	rs12404186	1	233602493	C	T	0.140339	0.0126599	1.479e-28	0.475	27245	0.00982284	270.258
cg02298525	rs17811592	1	233602931	G	A	0.325243	0.0268911	1.124e-33	0.0488	24796	0.00982061	245.907
cg02298525	rs4503297	1	233611676	G	C	0.320761	0.0164916	2.921e-84	0.3552	27209	0.0471292	1345.66
cg02298525	rs6666210	1	233613415	C	T	-0.203153	0.0126694	7.291e-58	0.2668	27239	0.0161468	447.007
cg02298525	rs12741792	1	233615554	C	T	-0.177261	0.0116555	3.111e-52	0.1598	27740	0.00843751	236.031
cg02298525	rs10797460	1	233617203	T	A	-0.167816	0.0137403	2.636e-34	0.2241	24275	0.00979362	240.072
cg02298525	rs4344267	1	233617359	G	A	-0.173896	0.0126805	8.407e-43	0.2247	27244	0.0105362	290.083
cg02298525	rs4233059	1	233618689	G	A	-0.174066	0.0126896	7.999e-43	0.2247	27254	0.0105568	290.764
cg02298525	rs7550564	1	233619861	G	T	-0.174206	0.012602	1.835e-43	0.224	27257	0.0105504	290.617
cg02298525	rs6687124	1	233619908	G	A	-0.176649	0.0115555	9.34e-53	0.1599	27750	0.00838361	234.595
cg02298525	rs66714171	1	233620236	C	T	-0.176786	0.0115876	1.492e-52	0.1599	27748	0.00839661	234.945
cg02298525	rs10752762	1	233620368	C	T	-0.17384	0.0122531	1.096e-45	0.2247	27745	0.0105293	295.224
cg02298525	rs12132913	1	233621029	T	A	-0.117453	0.0116645	7.555e-24	0.3055	26470	0.00585386	155.852
cg02298525	rs10910185	1	233621682	C	T	-0.173081	0.0123296	9.142e-45	0.225	27744	0.0104476	292.896
cg02298525	rs10910186	1	233621704	G	A	-0.173843	0.0123219	3.368e-45	0.2245	27744	0.010523	295.035
cg02298525	rs73099353	1	233621897	C	T	0.312196	0.0297854	1.051e-25	0.0472	19513	0.00876653	172.557
cg02298525	rs12740471	1	233622037	G	T	-0.17239	0.0142987	1.796e-33	0.1158	27257	0.00608572	166.882
cg02298525	rs10910187	1	233622078	C	T	0.260998	0.0166968	4.433e-55	0.4062	24997	0.0328613	849.277
cg02298525	rs73099357	1	233622390	T	A	0.313786	0.0288912	1.769e-27	0.0468	19496	0.00878468	172.766
cg02298525	rs12741135	1	233622420	C	T	-0.147215	0.0112257	2.731e-39	0.4301	25781	0.0106244	276.828
cg02298525	rs11807327	1	233623084	C	A	-0.147192	0.0126019	1.61e-31	0.4185	24993	0.0105449	266.336
cg02298525	rs4498752	1	233625063	C	T	0.165344	0.0142184	2.94e-31	0.398	22234	0.0131004	295.114
cg01514015	rs10802266	1	236300352	G	A	0.112683	0.0162943	4.663e-12	0.4143	18408	0.00616218	114.124
cg01514015	rs4006577	1	236301301	G	A	-0.142074	0.0135896	1.396e-25	0.3704	23370	0.00941444	222.087
cg01514015	rs7511796	1	236305250	T	A	-0.143007	0.0148683	6.697e-22	0.3742	22645	0.00957816	218.976
cg01514015	rs10924341	1	236307360	G	T	-0.148109	0.0128768	1.289e-30	0.4993	25984	0.0109681	288.133
cg01514015	rs7549800	1	236308543	T	A	-0.138436	0.0133112	2.481e-25	0.3757	22677	0.00899002	205.698
cg01514015	rs1476399	1	236309517	T	A	-0.139789	0.0131322	1.846e-26	0.3765	23184	0.00917433	214.649
cg01514015	rs10924372	1	236312326	C	T	-0.138196	0.0144962	1.524e-21	0.3667	23719	0.0088704	212.262
cg01514015	rs2025017	1	236312878	C	T	-0.146338	0.0144494	4.167e-24	0.5035	19544	0.0107069	211.498
cg27298252	rs6688902	1	24579435	C	T	-0.102838	0.0119651	8.34e-18	0.2449	26130	0.00391137	102.598
cg27298252	rs12045815	1	24580993	G	A	-0.105866	0.0096867	8.385e-28	0.3234	25342	0.00490468	124.897
cg27298252	rs11249058	1	24583452	G	A	-0.104824	0.0111565	5.678e-21	0.2467	26625	0.00408406	109.176
cg27298252	rs4648853;rs145208091	1	24586772	G	C	-0.107722	0.0123599	2.896e-18	0.4232	20432	0.0056651	116.397
cg27298252	rs10794655	1	24588557	T	A	-0.102029	0.0129025	2.623e-15	0.2503	24422	0.00390684	95.7792
cg27298252	rs10903067	1	24595698	G	A	-0.110235	0.0121033	8.404e-20	0.3707	24093	0.00566957	137.364
cg27298252	rs7521115	1	24597834	C	T	-0.112852	0.0095497	3.174e-32	0.3524	24092	0.00581292	140.852
cg27298252	rs112525039	1	24599820	C	T	-0.108645	0.0107491	5.129e-24	0.3073	25562	0.0050252	129.093
cg27298252	rs12063430	1	24604438	C	T	-0.114291	0.0088822	6.864e-38	0.354	27750	0.00597436	166.773
cg27298252	rs12755643	1	24605782	G	T	0.120448	0.0093215	3.4e-38	0.5077	26302	0.00725216	192.125
cg27298252	rs4478763	1	24606812	C	T	0.1209	0.0095368	7.91e-37	0.5074	25540	0.00730686	187.976
cg27298252	rs11249067	1	24607230	G	C	0.120609	0.0093835	8.239e-38	0.5057	26310	0.00727232	192.722
cg27298252	rs12403824	1	24609753	G	C	-0.109613	0.0100968	1.863e-27	0.31	26335	0.00513999	136.051
cg27298252	rs12121909	1	24610584	G	A	-0.0950718	0.0104493	9.168e-20	0.4727	26352	0.00450585	119.267
cg27298252	rs6424172	1	24615484	G	A	-0.0970811	0.01074	1.579e-19	0.474	26343	0.00469963	124.377
cg27298252	rs12128999	1	24617257	C	T	0.10452	0.0101877	1.073e-24	0.4805	26841	0.00545395	147.181
cg27298252	rs11249071	1	24617944	G	A	0.104495	0.0102446	1.982e-24	0.4802	26841	0.00545103	147.102
cg27298252	rs4648961	1	24618765	C	T	0.103022	0.0098001	7.58e-26	0.4788	27024	0.00529724	143.904
cg27298252	rs4648962	1	24618879	G	T	0.105475	0.009728	2.166e-27	0.4795	27745	0.00555311	154.92
cg27298252	rs4648963	1	24618882	C	T	0.105339	0.0097253	2.443e-27	0.4795	27745	0.00553877	154.518
cg27298252	rs59562529	1	24619148	C	T	0.105642	0.0098022	4.399e-27	0.4793	27736	0.00557059	155.36
cg27298252	rs11806019	1	24619847	C	T	0.105503	0.0098942	1.515e-26	0.4796	27741	0.00555616	154.983
cg27298252	rs61772761	1	24619898	G	A	0.105715	0.0098683	8.888e-27	0.4793	27739	0.00557821	155.591
cg27298252	rs11805620	1	24619933	G	A	0.105572	0.0098628	9.741e-27	0.4795	27742	0.00556335	155.191
cg27298252	rs4648965	1	24620431	G	A	0.105776	0.0097903	3.288e-27	0.4795	27743	0.0055849	155.801
cg27298252	rs6656800	1	24620541	G	A	0.105849	0.009812	3.931e-27	0.4796	27743	0.00559271	156.02
cg27298252	rs6657018	1	24620709	G	A	0.105647	0.0098518	7.886e-27	0.4796	27743	0.0055713	155.419
cg27298252	rs11249075	1	24622681	G	T	0.110393	0.0097765	1.443e-29	0.484	27735	0.00608709	169.847
cg27298252	rs7552542	1	24623163	C	T	0.11054	0.0098842	4.909e-29	0.4841	27738	0.0061034	170.323
cg27298252	rs4524996	1	24623794	G	A	0.110412	0.0099216	9.128e-29	0.4841	27739	0.0060892	169.931
cg27298252	rs4648967	1	24624870	G	A	0.109684	0.0100251	7.341e-28	0.4831	27744	0.0060084	167.692
cg27298252	rs10159417	1	24625500	G	A	0.109946	0.0100305	5.877e-28	0.4833	27749	0.00603729	168.534
cg27298252	rs4641259	1	24625549	G	T	-0.08494	0.0108395	4.646e-15	0.3311	27749	0.00319577	88.9572
cg27298252	rs10903069	1	24626155	G	A	0.111033	0.009936	5.413e-29	0.4817	26944	0.00615594	166.881
cg27298252	rs12034904	1	24626529	G	C	-0.0976741	0.0110175	7.623e-19	0.3162	26504	0.00412553	109.788
cg27298252	rs2001578	1	24627173	C	T	0.129297	0.0089189	1.265e-47	0.4824	24996	0.00834855	210.42
cg27298252	rs11249078	1	24627400	G	A	0.127488	0.008672	6.338e-49	0.4823	26439	0.00811644	216.33
cg27298252	rs11249079	1	24627429	G	A	0.126502	0.0086636	2.741e-48	0.4815	26451	0.00799046	213.042
cg27298252	rs10903072	1	24628628	T	A	0.124566	0.0085453	3.929e-48	0.4802	27226	0.0077462	212.529
cg27298252	rs6703823	1	24629489	G	A	0.12412	0.0086939	3.053e-46	0.4805	27226	0.00769123	211.009
cg27298252	rs7514013	1	24630465	G	C	0.123994	0.0087721	2.313e-45	0.4804	27229	0.00767538	210.594
cg27298252	rs10794658	1	24631089	C	T	0.126216	0.0086758	6.016e-48	0.4804	26460	0.00795296	212.106
cg27298252	rs11249080	1	24632031	T	A	0.123726	0.0087739	3.709e-45	0.4803	27231	0.00764219	209.692
cg27298252	rs10794659	1	24633395	G	C	0.123647	0.0087509	2.494e-45	0.4804	27251	0.00763249	209.577
cg27298252	rs12080352	1	24633812	C	T	0.122661	0.0088698	1.704e-43	0.4806	27254	0.00751152	206.253
cg27298252	rs7554804	1	24634321	G	A	0.128389	0.0087456	8.612e-49	0.4852	27246	0.00823463	226.207
cg27298252	rs11249083	1	24635636	G	A	0.127671	0.0088027	1.148e-47	0.485	27238	0.00814266	223.594
cg27298252	rs35621722	1	24637441	G	A	-0.109098	0.0134199	4.309e-16	0.2939	25821	0.00493999	128.179
cg27298252	rs12410196	1	24641019	C	T	-0.119642	0.014148	2.755e-17	0.3507	22862	0.00651901	150.002
cg27298252	rs1769647	1	24642577	G	A	0.241932	0.0146803	5.103e-61	0.2624	23288	0.0226569	539.82
cg27298252	rs624557	1	24656158	C	T	0.136991	0.0120542	6.279e-30	0.3596	19189	0.00864341	167.287
cg27298252	rs502185	1	24656844	G	A	0.137017	0.0117866	3.082e-31	0.36	19189	0.00865096	167.435
cg01519464	rs3951726	1	24730232	C	T	0.063878	0.0097887	6.77e-11	0.3665	27245	0.00189476	51.7168
cg01519464	rs120315	1	24836412	G	A	0.0854286	0.0148876	9.567e-09	0.4866	25549	0.0036464	93.4956
cg01519464	rs196402	1	24838493	G	A	0.0965619	0.0141046	7.588e-12	0.4798	27254	0.00465449	127.437
cg01519464	rs113166820	1	24845539	C	T	0.146111	0.0156176	8.317e-21	0.1525	26911	0.00551829	149.316
cg01519464	rs4648994	1	24848199	G	A	0.0981188	0.0155623	2.884e-10	0.4902	23773	0.0048118	114.934
cg01519464	rs57211887	1	24848684	G	T	0.148567	0.0155939	1.616e-21	0.1529	26911	0.00571763	154.74
cg01519464	rs61775219	1	24849345	G	A	0.149103	0.0154891	6.193e-22	0.1531	26911	0.00576513	156.033
cg01519464	rs196410	1	24850875	G	A	0.107912	0.0138531	6.715e-15	0.4738	27378	0.00580647	159.886
cg01519464	rs56961355	1	24851231	G	A	0.159313	0.0157581	4.994e-24	0.1483	27412	0.0064115	176.873
cg01519464	rs9424327	1	24851514	G	T	0.155254	0.016356	2.262e-21	0.1515	26922	0.006197	167.863
cg01519464	rs638833	1	24852429	C	T	0.106998	0.0136642	4.857e-15	0.474	27371	0.00570884	157.142
cg01519464	rs196417	1	24855821	C	T	0.0974473	0.014704	3.419e-11	0.488	26005	0.00474525	123.979
cg01519464	rs196433	1	24862643	G	T	0.121014	0.0140137	5.852e-18	0.4964	27257	0.00732177	201.027
cg01519464	rs196434	1	24862649	G	A	0.120685	0.0139953	6.507e-18	0.4964	27257	0.00728206	199.928
cg01519464	rs196423	1	24867781	G	T	-0.107663	0.0146537	2.025e-13	0.4841	26352	0.00578977	153.449
cg01519464	rs4367747	1	24873176	G	A	-0.11077	0.0147684	6.359e-14	0.4865	26314	0.00613056	162.302
cg01519464	rs61775253	1	24877099	G	T	0.0781637	0.0119521	6.162e-11	0.2112	27249	0.00203564	55.5782
cg01519464	rs12065278	1	24877458	G	A	0.0772434	0.0115092	1.927e-11	0.2109	27750	0.00198592	55.2149
cg01519464	rs61775255	1	24877894	G	A	0.0781583	0.0119226	5.546e-11	0.2113	27251	0.00203606	55.5939
cg01519464	rs61775256	1	24877905	G	T	0.0783248	0.0119796	6.226e-11	0.211	27232	0.00204262	55.7344
cg01519464	rs61775257	1	24878105	C	T	0.0777896	0.0119139	6.608e-11	0.2114	27250	0.0020176	55.0867
cg01519464	rs12069273	1	24878789	C	T	0.0752583	0.0118559	2.185e-10	0.218	27257	0.00193109	52.7336
cg01519464	rs61775259	1	24879159	G	C	0.0948513	0.0126953	7.935e-14	0.2012	26454	0.0028919	76.7183
cg01519464	rs61776460	1	24879226	G	A	0.0942801	0.0128021	1.779e-13	0.2008	26437	0.00285292	75.6327
cg01519464	rs61776461	1	24879312	C	T	0.096277	0.01311	2.077e-13	0.2024	24997	0.00299275	75.0284
cg01519464	rs2776749	1	24879962	C	T	-0.0672818	0.0115905	6.44e-09	0.4546	22776	0.00224476	51.2372
cg06640822	rs112702191	1	25296560	C	A	-0.638881	0.0697908	5.475e-20	0.0236	14002	0.0188109	268.402
cg06640822	rs11249215	1	25297184	G	A	-0.0975547	0.0112889	5.54e-18	0.5199	27748	0.00475092	132.448
cg13235717	rs60659886	1	26994245	T	A	0.325064	0.0203998	3.642e-57	0.0918	17466	0.0176195	313.225
cg13235717	rs34232231	1	26994762	G	A	0.319413	0.0243024	1.86e-39	0.0915	15452	0.0169622	266.588
cg13235717	rs34789477	1	27000235	G	A	0.344275	0.021204	2.79e-59	0.0907	20833	0.0195504	415.375
cg13235717	rs113520491	1	27000954	G	A	0.365212	0.0225644	6.402e-59	0.0831	22075	0.0203256	457.956
cg13235717	rs34175245	1	27001711	G	A	0.364934	0.0225375	5.718e-59	0.0832	22077	0.0203168	457.795
cg13235717	rs35989952	1	27005154	C	T	0.365646	0.0226983	2.206e-58	0.0834	22081	0.0204408	460.729
cg13235717	rs34217609	1	27008267	C	T	0.355692	0.0221705	6.351e-58	0.0833	23850	0.0193219	469.868
cg13235717	rs71640338	1	27011449	G	A	0.365132	0.0225161	3.855e-59	0.0836	22084	0.0204278	460.493
cg13235717	rs79567479	1	27011533	C	T	0.232151	0.0232342	1.656e-23	0.0744	20289	0.00742278	151.712
cg13235717	rs12754468	1	27014748	G	C	0.356295	0.0231108	1.261e-53	0.0833	22990	0.0193875	454.492
cg13235717	rs76469486	1	27015338	T	A	0.243046	0.0247262	8.402e-23	0.0752	21525	0.00821624	178.303
cg13235717	rs35161452	1	27018209	T	A	0.343607	0.0247356	7.164e-44	0.0856	19395	0.0184826	365.183
cg13235717	rs12738345	1	27019744	C	T	0.354338	0.023878	8.135e-50	0.0819	23010	0.0188816	442.789
cg13235717	rs71636769	1	27020591	C	T	0.363568	0.0243231	1.619e-50	0.0816	24264	0.0198118	490.388
cg13235717	rs78879387	1	27025618	C	A	0.244397	0.0221044	2.039e-28	0.0783	21742	0.00862131	189.057
cg13235717	rs34585496	1	27025940	G	C	0.363238	0.0243795	3.329e-50	0.0817	24265	0.0197979	490.059
cg13235717	rs4579782	1	27026987	G	C	0.363358	0.0243284	1.934e-50	0.0817	24265	0.019811	490.39
cg13235717	rs12743862	1	27028221	G	A	0.352929	0.0236084	1.574e-50	0.082	23019	0.0187526	439.877
cg13235717	rs12744003	1	27028299	G	A	0.362745	0.0242234	1.07e-50	0.0819	24268	0.0197882	489.873
cg13235717	rs77408691	1	27034389	C	A	0.365709	0.0236568	6.569e-54	0.0822	24933	0.02018	513.469
cg13235717	rs71514277	1	27034428	G	A	0.367402	0.0236416	1.845e-54	0.0819	24932	0.0202996	516.555
cg13235717	rs34423276	1	27035309	G	C	0.366442	0.0238163	2.026e-53	0.0822	24933	0.020261	515.573
cg13235717	rs12729444	1	27037154	G	T	0.367094	0.0239298	4.104e-53	0.0822	24933	0.0203331	517.447
cg13235717	rs12726081	1	27037575	G	A	0.367041	0.0239247	4.037e-53	0.0823	24933	0.0203498	517.88
cg13235717	rs12730386	1	27037989	G	A	0.367041	0.0239247	4.037e-53	0.0823	24933	0.0203498	517.88
cg13235717	rs79568175	1	27038216	C	T	0.367041	0.0239247	4.037e-53	0.0823	24933	0.0203498	517.88
cg13235717	rs12756154	1	27040509	C	T	0.367041	0.0239247	4.037e-53	0.0823	24933	0.0203498	517.88
cg13235717	rs35407375	1	27041218	T	A	0.366582	0.0234708	5.434e-55	0.082	25277	0.0202315	521.91
cg13235717	rs4589135	1	27041714	C	T	0.112121	0.0089557	5.841e-36	0.3844	26039	0.00594962	155.837
cg13235717	rs78533482	1	27042342	C	A	0.366414	0.0234741	6.292e-55	0.082	25277	0.020213	521.423
cg13235717	rs75849063	1	27043468	C	T	0.259851	0.0216245	2.91e-33	0.077	23677	0.0095978	229.43
cg13235717	rs12756074	1	27047893	G	A	0.366564	0.0234563	4.725e-55	0.082	25277	0.0202296	521.86
cg13235717	rs12756102	1	27047954	G	A	0.365708	0.0240538	3.342e-52	0.0817	24917	0.020068	510.234
cg13235717	rs12739212	1	27050578	T	A	0.365304	0.0239843	2.202e-52	0.0822	24766	0.0201353	508.878
cg13235717	rs35617712	1	27051223	G	A	0.366674	0.023462	4.659e-55	0.082	25277	0.0202417	522.179
cg13235717	rs35145624	1	27052612	C	T	0.366602	0.0234642	5.006e-55	0.082	25277	0.0202337	521.969
cg13235717	rs58125411	1	27052710	C	A	0.366125	0.0233438	1.945e-55	0.0822	25277	0.0202259	521.763
[truncated: 42,964 more rows]

## Sheet: Table S6
Table S6. Cis methylation quantitative trait loci (mQTL) of NO2 related CpG sites at P<1E-08 (GoDMC) used in UC analysis.
[truncated: 177,136 more rows]

[truncated: 12 more sheets: Table S7, Table S8, Table S9, Table S10, Table S11, Table S12, Table S13, Table S14, Table S15, Table S16, Table S17, Table S18]
